# Supplementary material for: Modelling the quantitative effect of oxygen on the ageing of primed celery seeds
Source: Plant J. 2025 Apr 17;122(1):e70066. doi: 10.1111/tpj.70066 (PMC12005833; doi:10.1111/tpj.70066)
Supplement: Supplementary file 1 — Data S1. Experimental data. [file TPJ-122-0-s002.xlsx]

## Sheet: Data
Jar	Week	Days	RH20target	RH20meas	RH20mean	RHcromarty	Temp	Oxygen	nSeeds	nGerminated	%Germinated
0	0	0	15		16	12.5	5	1	96	92	95.8333
0	0	0	15		16	12.5	5	1	113	106	93.8053
0	0	0	15		16	12.5	5	1	126	118	93.6508
0	0	0	15		16	12.5	5	1	130	122	93.8462
0	0	0	15		16	12.5	5	1	95	92	96.8421
0	0	0	15		16	12.5	5	1	102	97	95.098
0	0	0	15		16	12.5	5	1	132	121	91.6667
0	0	0	15		16	12.5	5	1	136	133	97.7941
0	0	0	15		16	12.5	5	1	142	133	93.662
1	1	7	15		16	12.5	5	1	164	158	96.3415
1	80.7143	565	15		16	12.5	5	1	110	99	90
1	184.714	1293	15		16	12.5	5	1	115	108	93.913
1	272.714	1909	15		16	12.5	5	1	138	118	85.5072
1	324.714	2273	15		16	12.5	5	1	136	125	91.9118
1	375.714	2630	15		16	12.5	5	1	66	58	87.8788
2	1	7	15		16	12.5	5	5.2	151	137	90.7285
2	62	434	15		16	12.5	5	5.2	121	107	88.4298
2	80.7143	565	15		16	12.5	5	5.2	115	109	94.7826
2	137.286	961	15		16	12.5	5	5.2	118	96	81.3559
2	184.714	1293	15		16	12.5	5	5.2	110	68	61.8182
2	213.714	1496	15		16	12.5	5	5.2	125	61	48.8
2	272.714	1909	15		16	12.5	5	5.2	102	45	44.1176
2	324.714	2273	15		16	12.5	5	5.2	145	36	24.8276
2	375.714	2630	15		16	12.5	5	5.2	67	19	28.3582
3	51.1429	358	15		16	12.5	5	10	115	94	81.7391
3	62	434	15		16	12.5	5	10	140	125	89.2857
3	80.7143	565	15		16	12.5	5	10	104	85	81.7308
3	97.8571	685	15		16	12.5	5	10	148	115	77.7027
3	137.286	961	15		16	12.5	5	10	163	124	76.0736
3	213.714	1496	15		16	12.5	5	10	118	77	65.2542
3	272.714	1909	15		16	12.5	5	10	120	62	51.6667
3	324.714	2273	15		16	12.5	5	10	123	45	36.5854
3	375.714	2630	15		16	12.5	5	10	78	24	30.7692
4	27.1429	190	15		16	12.5	5	21	184	175	95.1087
4	41.1429	288	15		16	12.5	5	21	154	128	83.1169
4	62	434	15		16	12.5	5	21	85	66	77.6471
4	80.7143	565	15		16	12.5	5	21	107	69	64.486
4	97.8571	685	15		16	12.5	5	21	186	125	67.2043
4	137.286	961	15		16	12.5	5	21	147	80	54.4218
4	213.714	1496	15		16	12.5	5	21	119	48	40.3361
4	272.714	1909	15		16	12.5	5	21	123	40	32.5203
4	324.714	2273	15		16	12.5	5	21	156	21	13.4615
4	375.714	2630	15		16	12.5	5	21	66	7	10.6061
5	4	28	15		16	12.5	5	50	159	140	88.0503
5	14	98	15		16	12.5	5	50	103	91	88.3495
5	31.1429	218	15		16	12.5	5	50	161	113	70.1863
5	41.1429	288	15		16	12.5	5	50	123	78	63.4146
5	62	434	15		16	12.5	5	50	90	39	43.3333
5	80.7143	565	15		16	12.5	5	50	134	55	41.0448
5	97.8571	685	15		16	12.5	5	50	152	51	33.5526
5	137.286	961	15		16	12.5	5	50	162	52	32.0988
5	213.714	1496	15		16	12.5	5	50	114	14	12.2807
5	272.714	1909	15	17.1979	16	12.5	5	50	123	12	9.7561
6	1	7	15		16	12.5	5	99	135	122	90.3704
6	2	14	15		16	12.5	5	99	122	106	86.8852
6	4	28	15		16	12.5	5	99	148	126	85.1351
6	14	98	15		16	12.5	5	99	157	130	82.8025
6	22	154	15		16	12.5	5	99	191	127	66.4921
6	31.1429	218	15		16	12.5	5	99	150	80	53.3333
6	41.1429	288	15		16	12.5	5	99	121	53	43.8017
6	51.1429	358	15		16	12.5	5	99	134	50	37.3134
6	62	434	15		16	12.5	5	99	127	48	37.7953
6	115.857	811	15	14.9841	16	12.5	5	99	91	11	12.0879
7	1	7	15		16	14.3	13	1	143	126	88.1119
7	51.1429	358	15		16	14.3	13	1	157	143	91.0828
7	115.857	811	15		16	14.3	13	1	161	142	88.1988
7	137.286	961	15		16	14.3	13	1	147	130	88.4354
7	213.714	1496	15		16	14.3	13	1	96	82	85.4167
7	272.714	1909	15		16	14.3	13	1	133	107	80.4511
7	324.714	2273	15		16	14.3	13	1	134	108	80.597
7	375.714	2630	15		16	14.3	13	1	79	50	63.2911
8	41.1429	288	15		16	14.3	13	5.2	153	136	88.8889
8	62	434	15		16	14.3	13	5.2	96	78	81.25
8	115.857	811	15		16	14.3	13	5.2	141	48	34.0426
8	115.857	811	15		16	14.3	13	5.2	130	79	60.7692
8	137.286	961	15		16	14.3	13	5.2	170	105	61.7647
8	184.714	1293	15		16	14.3	13	5.2	113	53	46.9027
8	213.714	1496	15		16	14.3	13	5.2	124	40	32.2581
8	272.714	1909	15		16	14.3	13	5.2	103	21	20.3883
8	324.714	2273	15		16	14.3	13	5.2	145	14	9.65517
8	375.714	2630	15		16	14.3	13	5.2	65	6	9.23077
9	41.1429	288	15		16	14.3	13	10	126	103	81.746
9	62	434	15		16	14.3	13	10	141	96	68.0851
9	80.7143	565	15		16	14.3	13	10	97	48	49.4845
9	97.8571	685	15		16	14.3	13	10	138	56	40.5797
9	137.286	961	15		16	14.3	13	10	155	35	22.5806
9	184.714	1293	15		16	14.3	13	10	113	16	14.1593
9	272.714	1909	15		16	14.3	13	10	132	11	8.33333
9	324.714	2273	15		16	14.3	13	10	158	8	5.06329
9	375.714	2630	15	20.5582	16	14.3	13	10	52	0	0
10	22	154	15		16	14.3	13	21	159	125	78.6164
10	31.1429	218	15		16	14.3	13	21	177	119	67.2316
10	41.1429	288	15		16	14.3	13	21	148	102	68.9189
10	51.1429	358	15		16	14.3	13	21	132	60	45.4545
10	62	434	15		16	14.3	13	21	134	48	35.8209
10	80.7143	565	15		16	14.3	13	21	105	24	22.8571
10	97.8571	685	15		16	14.3	13	21	138	24	17.3913
10	115.857	811	15		16	14.3	13	21	114	23	20.1754
10	137.286	961	15		16	14.3	13	21	169	12	7.10059
10	184.714	1293	15	15.2185	16	14.3	13	21	109	4	3.66972
11	4	28	15		16	14.3	13	50	160	132	82.5
11	14	98	15		16	14.3	13	50	128	88	68.75
11	18	126	15		16	14.3	13	50	173	105	60.6936
11	22	154	15		16	14.3	13	50	130	81	62.3077
11	31.1429	218	15		16	14.3	13	50	167	68	40.7186
11	41.1429	288	15		16	14.3	13	50	103	20	19.4175
11	51.1429	358	15		16	14.3	13	50	131	26	19.8473
11	62	434	15		16	14.3	13	50	103	15	14.5631
11	80.7143	565	15	14.2446	16	14.3	13	50	113	9	7.9646
12	1	7	15		16	14.3	13	99	127	111	87.4016
12	2	14	15		16	14.3	13	99	136	115	84.5588
12	4	28	15		16	14.3	13	99	140	112	80
12	10	70	15		16	14.3	13	99	150	87	58
12	14	98	15		16	14.3	13	99	143	74	51.7483
12	18	126	15		16	14.3	13	99	199	76	38.191
12	22	154	15		16	14.3	13	99	127	49	38.5827
12	35.1429	246	15		16	14.3	13	99	204	27	13.2353
12	51.1429	358	15		16	14.3	13	99	135	13	9.62963
13	62	434	15		16	16	20	1	110	97	88.1818
13	80.7143	565	15		16	16	20	1	119	102	85.7143
13	97.8571	685	15		16	16	20	1	148	123	83.1081
13	137.286	961	15		16	16	20	1	150	130	86.6667
13	184.714	1293	15		16	16	20	1	112	78	69.6429
13	213.714	1496	15		16	16	20	1	128	88	68.75
13	272.714	1909	15		16	16	20	1	125	73	58.4
13	324.714	2273	15		16	16	20	1	124	71	57.2581
13	375.714	2630	15		16	16	20	1	79	23	29.1139
14	27.1429	190	15		16	16	20	5.2	146	119	81.5068
14	41.1429	288	15		16	16	20	5.2	140	113	80.7143
14	62	434	15		16	16	20	5.2	120	70	58.3333
14	80.7143	565	15		16	16	20	5.2	105	43	40.9524
14	97.8571	685	15		16	16	20	5.2	137	45	32.8467
14	115.857	811	15		16	16	20	5.2	125	19	15.2
14	137.286	961	15		16	16	20	5.2	167	11	6.58683
14	184.714	1293	15		16	16	20	5.2	109	3	2.75229
14	213.714	1496	15		16	16	20	5.2	116	5	4.31034
14	272.714	1909	15	17.8503	16	16	20	5.2	127	1	0.787402
15	22	154	15		16	16	20	10	148	102	68.9189
15	27.1429	190	15		16	16	20	10	188	128	68.0851
15	31.1429	218	15		16	16	20	10	181	120	66.2983
15	41.1429	288	15		16	16	20	10	146	80	54.7945
15	51.1429	358	15		16	16	20	10	126	39	30.9524
15	62	434	15		16	16	20	10	124	36	29.0323
15	80.7143	565	15		16	16	20	10	134	7	5.22388
15	97.8571	685	15		16	16	20	10	143	10	6.99301
15	115.857	811	15	13.0355	16	16	20	10	123	8	6.50407
16	4	28	15		16	16	20	21	171	150	87.7193
16	10	70	15		16	16	20	21	133	104	78.1955
16	14	98	15		16	16	20	21	143	110	76.9231
16	18	126	15		16	16	20	21	193	133	68.9119
16	27.1429	190	15		16	16	20	21	177	66	37.2881
16	31.1429	218	15		16	16	20	21	200	58	29
16	35.1429	246	15		16	16	20	21	206	52	25.2427
16	41.1429	288	15		16	16	20	21	126	40	31.746
16	62	434	15		16	16	20	21	90	6	6.66667
16	80.7143	565	15	14.6119	16	16	20	21	105	8	7.61905
17	1	7	15		16	16	20	50	170	155	91.1765
17	2	14	15		16	16	20	50	110	99	90
17	4	28	15		16	16	20	50	151	133	88.0795
17	10	70	15		16	16	20	50	136	70	51.4706
17	14	98	15		16	16	20	50	145	52	35.8621
17	18	126	15		16	16	20	50	194	59	30.4124
17	22	154	15		16	16	20	50	142	27	19.0141
17	27.1429	190	15		16	16	20	50	186	29	15.5914
17	31.1429	218	15		16	16	20	50	183	16	8.74317
17	41.1429	288	15		16	16	20	50	165	17	10.303
18	1	7	15		16	16	20	99	155	134	86.4516
18	2	14	15		16	16	20	99	128	104	81.25
18	4	28	15		16	16	20	99	177	117	66.1017
18	6.85714	48	15		16	16	20	99	155	78	50.3226
18	10	70	15		16	16	20	99	132	40	30.303
18	14	98	15		16	16	20	99	146	37	25.3425
18	18	126	15		16	16	20	99	191	29	15.1832
18	22	154	15		16	16	20	99	160	15	9.375
18	27.1429	190	15		16	16	20	99	189	15	7.93651
19	27.1429	190	15		16	18.5	30	1	191	157	82.199
19	31.1429	218	15		16	18.5	30	1	181	150	82.8729
19	51.1429	358	15		16	18.5	30	1	128	86	67.1875
19	62	434	15		16	18.5	30	1	107	86	80.3738
19	80.7143	565	15		16	18.5	30	1	98	65	66.3265
19	97.8571	685	15		16	18.5	30	1	138	68	49.2754
19	115.857	811	15		16	18.5	30	1	154	69	44.8052
19	137.286	961	15		16	18.5	30	1	153	78	50.9804
19	184.714	1293	15	16.6324	16	18.5	30	1	105	24	22.8571
20	4	28	15		16	18.5	30	5.2	159	146	91.8239
20	14	98	15		16	18.5	30	5.2	157	123	78.3439
20	18	126	15		16	18.5	30	5.2	180	116	64.4444
20	22	154	15		16	18.5	30	5.2	142	69	48.5915
20	27.1429	190	15		16	18.5	30	5.2	215	106	49.3023
20	31.1429	218	15		16	18.5	30	5.2	158	49	31.0127
20	35.1429	246	15		16	18.5	30	5.2	223	71	31.8386
20	41.1429	288	15		16	18.5	30	5.2	127	28	22.0472
20	51.1429	358	15		16	18.5	30	5.2	112	12	10.7143
20	80.7143	565	15	15.4502	16	18.5	30	5.2	145	8	5.51724
21	1	7	15		16	18.5	30	10	165	156	94.5455
21	2	14	15		16	18.5	30	10	117	102	87.1795
21	4	28	15		16	18.5	30	10	165	149	90.303
21	10	70	15		16	18.5	30	10	197	118	59.8985
21	14	98	15		16	18.5	30	10	149	74	49.6644
21	18	126	15		16	18.5	30	10	181	69	38.1215
21	22	154	15		16	18.5	30	10	134	29	21.6418
21	27.1429	190	15		16	18.5	30	10	168	25	14.881
21	31.1429	218	15		16	18.5	30	10	187	13	6.95187
21	41.1429	288	15		16	18.5	30	10	121	8	6.61157
22	1	7	15		16	18.5	30	21	138	125	90.5797
22	2	14	15		16	18.5	30	21	111	100	90.0901
22	4	28	15		16	18.5	30	21	130	108	83.0769
22	6.85714	48	15		16	18.5	30	21	191	92	48.1675
22	10	70	15		16	18.5	30	21	161	45	27.9503
22	14	98	15		16	18.5	30	21	154	33	21.4286
22	18	126	15		16	18.5	30	21	183	12	6.55738
22	27.1429	190	15		16	18.5	30	21	173	11	6.35838
22	31.1429	218	15		16	18.5	30	21	177	4	2.25989
22	35.1429	246	15		16	18.5	30	21	210	1	0.47619
23	1	7	15		16	18.5	30	50	135	117	86.6667
23	2	14	15		16	18.5	30	50	144	112	77.7778
23	4	28	15		16	18.5	30	50	144	69	47.9167
23	6.85714	48	15		16	18.5	30	50	188	42	22.3404
23	10	70	15		16	18.5	30	50	163	13	7.97546
23	14	98	15		16	18.5	30	50	130	11	8.46154
23	18	126	15		16	18.5	30	50	197	3	1.52284
24	1	7	15		16	18.5	30	99	152	57	37.5
24	2	14	15		16	18.5	30	99	115	20	17.3913
24	4	28	15		16	18.5	30	99	155	5	3.22581
24	6.85714	48	15		16	18.5	30	99	162	6	3.7037
25	51.1429	358	30		32.8	26.2	5	1	115	105	91.3043
25	115.857	811	30		32.8	26.2	5	1	108	99	91.6667
25	213.714	1496	30		32.8	26.2	5	1	129	109	84.4961
25	272.714	1909	30		32.8	26.2	5	1	113	96	84.9558
25	324.714	2273	30		32.8	26.2	5	1	148	118	79.7297
25	375.714	2630	30		32.8	26.2	5	1	69	53	76.8116
26	62	434	30		32.8	26.2	5	5.2	127	110	86.6142
26	80.7143	565	30		32.8	26.2	5	5.2	126	105	83.3333
26	115.857	811	30		32.8	26.2	5	5.2	157	121	77.0701
26	159.714	1118	30		32.8	26.2	5	5.2	133	83	62.406
26	184.714	1293	30		32.8	26.2	5	5.2	119	88	73.9496
26	213.714	1496	30		32.8	26.2	5	5.2	92	61	66.3043
26	272.714	1909	30		32.8	26.2	5	5.2	138	71	51.4493
26	324.714	2273	30		32.8	26.2	5	5.2	177	49	27.6836
26	375.714	2630	30	33.5789	32.8	26.2	5	5.2	72	20	27.7778
27	27.1429	190	30		32.8	26.2	5	10	154	142	92.2078
27	41.1429	288	30		32.8	26.2	5	10	134	116	86.5672
27	62	434	30		32.8	26.2	5	10	111	88	79.2793
27	80.7143	565	30		32.8	26.2	5	10	95	74	77.8947
27	97.8571	685	30		32.8	26.2	5	10	140	88	62.8571
27	115.857	811	30		32.8	26.2	5	10	117	75	64.1026
27	137.286	961	30		32.8	26.2	5	10	170	99	58.2353
27	213.714	1496	30		32.8	26.2	5	10	121	43	35.5372
27	272.714	1909	30		32.8	26.2	5	10	120	23	19.1667
27	324.714	2273	30	33.1956	32.8	26.2	5	10	120	13	10.8333
28	22	154	30		32.8	26.2	5	21	130	101	77.6923
28	27.1429	190	30		32.8	26.2	5	21	183	157	85.7923
28	27.1429	190	30		32.8	26.2	5	21	174	137	78.7356
28	35.1429	246	30		32.8	26.2	5	21	222	161	72.5225
28	51.1429	358	30		32.8	26.2	5	21	132	78	59.0909
28	62	434	30		32.8	26.2	5	21	106	62	58.4906
28	80.7143	565	30		32.8	26.2	5	21	117	47	40.1709
28	97.8571	685	30		32.8	26.2	5	21	144	44	30.5556
28	115.857	811	30		32.8	26.2	5	21	140	30	21.4286
28	137.286	961	30	32.3932	32.8	26.2	5	21	160	35	21.875
29	4	28	30		32.8	26.2	5	50	138	124	89.8551
29	14	98	30		32.8	26.2	5	50	146	113	77.3973
29	18	126	30		32.8	26.2	5	50	173	102	58.9595
29	22	154	30		32.8	26.2	5	50	143	80	55.9441
29	31.1429	218	30		32.8	26.2	5	50	201	72	35.8209
29	41.1429	288	30		32.8	26.2	5	50	152	39	25.6579
29	51.1429	358	30		32.8	26.2	5	50	204	41	20.098
29	62	434	30		32.8	26.2	5	50	101	28	27.7228
29	80.7143	565	30		32.8	26.2	5	50	125	27	21.6
29	97.8571	685	30		32.8	26.2	5	50	149	16	10.7383
30	1	7	30		32.8	26.2	5	99	142	129	90.8451
30	2	14	30		32.8	26.2	5	99	117	94	80.3419
30	4	28	30		32.8	26.2	5	99	150	122	81.3333
30	10	70	30		32.8	26.2	5	99	170	80	47.0588
30	14	98	30		32.8	26.2	5	99	139	74	53.2374
30	18	126	30		32.8	26.2	5	99	195	74	37.9487
30	22	154	30		32.8	26.2	5	99	152	49	32.2368
30	31.1429	218	30		32.8	26.2	5	99	165	34	20.6061
30	41.1429	288	30		32.8	26.2	5	99	139	21	15.1079
30	62	434	30		32.8	26.2	5	99	116	18	15.5172
31	51.1429	358	30		32.8	29.7	13	1	176	164	93.1818
31	62	434	30		32.8	29.7	13	1	95	85	89.4737
31	115.857	811	30		32.8	29.7	13	1	106	95	89.6226
31	137.286	961	30	31.9796	32.8	29.7	13	1	154	139	90.2597
32	27.1429	190	30		32.8	29.7	13	5.2	184	163	88.587
32	41.1429	288	30		32.8	29.7	13	5.2	152	131	86.1842
32	62	434	30		32.8	29.7	13	5.2	106	78	73.5849
32	97.8571	685	30		32.8	29.7	13	5.2	137	53	38.6861
32	115.857	811	30		32.8	29.7	13	5.2	109	37	33.945
32	137.286	961	30		32.8	29.7	13	5.2	132	37	28.0303
32	159.714	1118	30		32.8	29.7	13	5.2	124	16	12.9032
32	184.714	1293	30		32.8	29.7	13	5.2	100	6	6
32	272.714	1909	30		32.8	29.7	13	5.2	115	2	1.73913
32	324.714	2273	30	34.3651	32.8	29.7	13	5.2	161	4	2.48447
33	22	154	30		32.8	29.7	13	10	151	122	80.7947
33	27.1429	190	30		32.8	29.7	13	10	155	116	74.8387
33	31.1429	218	30		32.8	29.7	13	10	169	123	72.7811
33	41.1429	288	30		32.8	29.7	13	10	127	81	63.7795
33	62	434	30		32.8	29.7	13	10	121	51	42.1488
33	80.7143	565	30		32.8	29.7	13	10	98	14	14.2857
33	97.8571	685	30		32.8	29.7	13	10	130	15	11.5385
33	115.857	811	30		32.8	29.7	13	10	119	15	12.605
33	159.714	1118	30		32.8	29.7	13	10	126	9	7.14286
33	213.714	1496	30	32.0737	32.8	29.7	13	10	112	4	3.57143
34	4	28	30		32.8	29.7	13	21	138	126	91.3043
34	10	70	30		32.8	29.7	13	21	149	113	75.8389
34	14	98	30		32.8	29.7	13	21	142	102	71.831
34	18	126	30		32.8	29.7	13	21	180	99	55
34	22	154	30		32.8	29.7	13	21	172	85	49.4186
34	31.1429	218	30		32.8	29.7	13	21	202	59	29.2079
34	35.1429	246	30		32.8	29.7	13	21	217	45	20.7373
34	41.1429	288	30		32.8	29.7	13	21	147	38	25.8503
34	62	434	30		32.8	29.7	13	21	118	12	10.1695
34	80.7143	565	30	31.4505	32.8	29.7	13	21	103	13	12.6214
35	4	28	30		32.8	29.7	13	50	157	117	74.5223
35	6.85714	48	30		32.8	29.7	13	50	190	117	61.5789
35	10	70	30		32.8	29.7	13	50	169	51	30.1775
35	14	98	30		32.8	29.7	13	50	159	46	28.9308
35	18	126	30		32.8	29.7	13	50	174	38	21.8391
35	22	154	30		32.8	29.7	13	50	160	34	21.25
35	27.1429	190	30		32.8	29.7	13	50	178	29	16.2921
35	31.1429	218	30		32.8	29.7	13	50	184	30	16.3043
35	41.1429	288	30		32.8	29.7	13	50	129	15	11.6279
35	62	434	30		32.8	29.7	13	50	100	6	6
36	1	7	30		32.8	29.7	13	99	140	122	87.1429
36	2	14	30		32.8	29.7	13	99	135	106	78.5185
36	4	28	30		32.8	29.7	13	99	174	87	50
36	6.85714	48	30		32.8	29.7	13	99	196	48	24.4898
36	10	70	30		32.8	29.7	13	99	165	26	15.7576
36	14	98	30		32.8	29.7	13	99	138	27	19.5652
36	18	126	30		32.8	29.7	13	99	169	26	15.3846
36	22	154	30		32.8	29.7	13	99	167	18	10.7784
36	31.1429	218	30		32.8	29.7	13	99	151	18	11.9205
37	41.1429	288	30		32.8	32.8	20	1	113	101	89.3805
37	62	434	30		32.8	32.8	20	1	119	104	87.395
37	97.8571	685	30		32.8	32.8	20	1	140	113	80.7143
37	137.286	961	30		32.8	32.8	20	1	150	116	77.3333
37	184.714	1293	30		32.8	32.8	20	1	89	57	64.0449
37	272.714	1909	30		32.8	32.8	20	1	136	35	25.7353
37	324.714	2273	30		32.8	32.8	20	1	137	18	13.1387
37	375.714	2630	30		32.8	32.8	20	1	71	4	5.6338
38	4	28	30		32.8	32.8	20	5.2	147	133	90.4762
38	14	98	30		32.8	32.8	20	5.2	140	128	91.4286
38	27.1429	190	30		32.8	32.8	20	5.2	176	123	69.8864
38	31.1429	218	30		32.8	32.8	20	5.2	166	98	59.0361
38	41.1429	288	30		32.8	32.8	20	5.2	145	85	58.6207
38	51.1429	358	30		32.8	32.8	20	5.2	118	48	40.678
38	62	434	30		32.8	32.8	20	5.2	131	30	22.9008
38	80.7143	565	30		32.8	32.8	20	5.2	111	18	16.2162
38	115.857	811	30	34.0053	32.8	32.8	20	5.2	127	5	3.93701
39	4	28	30		32.8	32.8	20	10	142	121	85.2113
39	10	70	30		32.8	32.8	20	10	187	141	75.4011
39	14	98	30		32.8	32.8	20	10	109	79	72.4771
39	18	126	30		32.8	32.8	20	10	168	102	60.7143
39	22	154	30		32.8	32.8	20	10	134	66	49.2537
39	27.1429	190	30		32.8	32.8	20	10	204	74	36.2745
39	31.1429	218	30		32.8	32.8	20	10	185	77	41.6216
39	35.1429	246	30		32.8	32.8	20	10	213	55	25.8216
39	41.1429	288	30		32.8	32.8	20	10	149	28	18.7919
39	62	434	30		32.8	32.8	20	10	103	15	14.5631
40	4	28	30		32.8	32.8	20	21	147	119	80.9524
40	6.85714	48	30		32.8	32.8	20	21	211	133	63.0332
40	10	70	30		32.8	32.8	20	21	145	60	41.3793
40	14	98	30		32.8	32.8	20	21	142	42	29.5775
40	18	126	30		32.8	32.8	20	21	177	25	14.1243
40	22	154	30		32.8	32.8	20	21	177	26	14.6893
40	27.1429	190	30		32.8	32.8	20	21	152	21	13.8158
40	31.1429	218	30		32.8	32.8	20	21	190	16	8.42105
40	41.1429	288	30		32.8	32.8	20	21	121	7	5.78512
40	62	434	30		32.8	32.8	20	21	122	5	4.09836
41	1	7	30		32.8	32.8	20	50	131	115	87.7863
41	2	14	30		32.8	32.8	20	50	123	81	65.8537
41	4	28	30		32.8	32.8	20	50	138	68	49.2754
41	6.85714	48	30		32.8	32.8	20	50	182	29	15.9341
41	10	70	30		32.8	32.8	20	50	185	21	11.3514
41	14	98	30		32.8	32.8	20	50	134	20	14.9254
41	18	126	30		32.8	32.8	20	50	187	13	6.95187
41	22	154	30		32.8	32.8	20	50	138	17	12.3188
41	27.1429	190	30		32.8	32.8	20	50	148	6	4.05405
41	31.1429	218	30		32.8	32.8	20	50	178	6	3.37079
42	1	7	30		32.8	32.8	20	99	165	114	69.0909
42	2	14	30		32.8	32.8	20	99	121	47	38.843
42	4	28	30		32.8	32.8	20	99	149	32	21.4765
42	6.85714	48	30		32.8	32.8	20	99	162	19	11.7284
42	10	70	30		32.8	32.8	20	99	190	14	7.36842
43	4	28	30		32.8	37.3	30	1	157	144	91.7197
43	27.1429	190	30		32.8	37.3	30	1	194	147	75.7732
43	31.1429	218	30		32.8	37.3	30	1	183	122	66.6667
43	35.1429	246	30		32.8	37.3	30	1	199	84	42.2111
43	41.1429	288	30		32.8	37.3	30	1	136	57	41.9118
43	51.1429	358	30		32.8	37.3	30	1	134	13	9.70149
43	62	434	30		32.8	37.3	30	1	95	13	13.6842
43	80.7143	565	30		32.8	37.3	30	1	84	19	22.619
43	97.8571	685	30	33.2562	32.8	37.3	30	1	144	5	3.47222
44	4	28	30		32.8	37.3	30	5.2	156	141	90.3846
44	10	70	30		32.8	37.3	30	5.2	177	140	79.096
44	14	98	30		32.8	37.3	30	5.2	127	98	77.1654
44	18	126	30		32.8	37.3	30	5.2	185	133	71.8919
44	22	154	30		32.8	37.3	30	5.2	157	74	47.1338
44	27.1429	190	30		32.8	37.3	30	5.2	158	54	34.1772
44	31.1429	218	30		32.8	37.3	30	5.2	166	23	13.8554
44	35.1429	246	30		32.8	37.3	30	5.2	211	17	8.05687
44	41.1429	288	30		32.8	37.3	30	5.2	130	11	8.46154
44	51.1429	358	30		32.8	37.3	30	5.2	127	4	3.14961
45	1	7	30		32.8	37.3	30	10	142	131	92.2535
45	2	14	30		32.8	37.3	30	10	135	116	85.9259
45	4	28	30		32.8	37.3	30	10	135	118	87.4074
45	6.85714	48	30		32.8	37.3	30	10	208	160	76.9231
45	10	70	30		32.8	37.3	30	10	171	97	56.7251
45	14	98	30		32.8	37.3	30	10	149	58	38.9262
45	18	126	30		32.8	37.3	30	10	168	23	13.6905
45	22	154	30		32.8	37.3	30	10	167	15	8.98204
45	27.1429	190	30		32.8	37.3	30	10	194	12	6.18557
45	31.1429	218	30		32.8	37.3	30	10	171	9	5.26316
46	1	7	30		32.8	37.3	30	21	167	152	91.018
46	2	14	30		32.8	37.3	30	21	113	84	74.3363
46	4	28	30		32.8	37.3	30	21	138	85	61.5942
46	6.85714	48	30		32.8	37.3	30	21	207	67	32.3671
46	10	70	30		32.8	37.3	30	21	177	23	12.9944
46	14	98	30		32.8	37.3	30	21	144	15	10.4167
46	18	126	30		32.8	37.3	30	21	191	16	8.37696
46	22	154	30		32.8	37.3	30	21	118	1	0.847458
46	51.1429	358	30	31.7603	32.8	37.3	30	21	119	0	0
47	1	7	30		32.8	37.3	30	50	141	103	73.0496
47	2	14	30		32.8	37.3	30	50	110	50	45.4545
47	4	28	30		32.8	37.3	30	50	165	23	13.9394
47	6.85714	48	30		32.8	37.3	30	50	219	11	5.02283
47	10	70	30		32.8	37.3	30	50	126	10	7.93651
48	1	7	30		32.8	37.3	30	99	169	63	37.2781
48	2	14	30		32.8	37.3	30	99	127	15	11.811
48	4	28	30		32.8	37.3	30	99	145	7	4.82759
48	6.85714	48	30		32.8	37.3	30	99	166	7	4.21687
48	10	70	30		32.8	37.3	30	99	177	1	0.564972
49	51.1429	358	45		43.4	35.2	5	1	178	167	93.8202
49	80.7143	565	45		43.4	35.2	5	1	129	120	93.0233
49	137.286	961	45		43.4	35.2	5	1	129	126	97.6744
49	272.714	1909	45		43.4	35.2	5	1	103	95	92.233
49	324.714	2273	45		43.4	35.2	5	1	156	145	92.9487
49	375.714	2630	45		43.4	35.2	5	1	72	70	97.2222
50	62	434	45		43.4	35.2	5	5.2	123	111	90.2439
50	97.8571	685	45		43.4	35.2	5	5.2	181	163	90.0552
50	115.857	811	45		43.4	35.2	5	5.2	135	118	87.4074
50	159.714	1118	45		43.4	35.2	5	5.2	101	85	84.1584
50	272.714	1909	45		43.4	35.2	5	5.2	122	89	72.9508
50	324.714	2273	45		43.4	35.2	5	5.2	147	88	59.8639
51	41.1429	288	45		43.4	35.2	5	10	108	93	86.1111
51	62	434	45		43.4	35.2	5	10	113	100	88.4956
51	80.7143	565	45		43.4	35.2	5	10	117	97	82.906
51	97.8571	685	45		43.4	35.2	5	10	154	117	75.974
51	137.286	961	45		43.4	35.2	5	10	179	126	70.3911
51	184.714	1293	45		43.4	35.2	5	10	84	43	51.1905
51	272.714	1909	45		43.4	35.2	5	10	136	34	25
51	324.714	2273	45		43.4	35.2	5	10	154	34	22.0779
51	375.714	2630	45	45.569	43.4	35.2	5	10	63	11	17.4603
52	27.1429	190	45		43.4	35.2	5	21	157	136	86.6242
52	31.1429	218	45		43.4	35.2	5	21	179	137	76.5363
52	41.1429	288	45		43.4	35.2	5	21	142	114	80.2817
52	51.1429	358	45		43.4	35.2	5	21	198	135	68.1818
52	62	434	45		43.4	35.2	5	21	98	65	66.3265
52	80.7143	565	45		43.4	35.2	5	21	98	53	54.0816
52	97.8571	685	45		43.4	35.2	5	21	138	64	46.3768
52	137.286	961	45		43.4	35.2	5	21	152	43	28.2895
52	159.714	1118	45	42.7062	43.4	35.2	5	21	112	27	24.1071
53	1	7	45		43.4	35.2	5	50	149	137	91.9463
53	2	14	45		43.4	35.2	5	50	145	134	92.4138
53	4	28	45		43.4	35.2	5	50	172	158	91.8605
53	14	98	45		43.4	35.2	5	50	137	87	63.5036
53	18	126	45		43.4	35.2	5	50	197	131	66.4975
53	22	154	45		43.4	35.2	5	50	134	71	52.9851
53	31.1429	218	45		43.4	35.2	5	50	174	69	39.6552
53	41.1429	288	45		43.4	35.2	5	50	153	40	26.1438
53	62	434	45		43.4	35.2	5	50	106	18	16.9811
53	115.857	811	45	41.6657	43.4	35.2	5	50	111	9	8.10811
54	1	7	45		43.4	35.2	5	99	186	168	90.3226
54	2	14	45		43.4	35.2	5	99	142	120	84.507
54	4	28	45		43.4	35.2	5	99	172	144	83.7209
54	10	70	45		43.4	35.2	5	99	159	70	44.0252
54	14	98	45		43.4	35.2	5	99	152	57	37.5
54	18	126	45		43.4	35.2	5	99	156	50	32.0513
54	22	154	45		43.4	35.2	5	99	151	38	25.1656
54	31.1429	218	45		43.4	35.2	5	99	163	25	15.3374
54	41.1429	288	45		43.4	35.2	5	99	127	17	13.3858
54	62	434	45		43.4	35.2	5	99	93	10	10.7527
55	51.1429	358	45		43.4	39.6	13	1	138	128	92.7536
55	80.7143	565	45		43.4	39.6	13	1	120	105	87.5
55	115.857	811	45		43.4	39.6	13	1	126	114	90.4762
55	159.714	1118	45		43.4	39.6	13	1	107	94	87.8505
55	272.714	1909	45		43.4	39.6	13	1	119	49	41.1765
55	324.714	2273	45		43.4	39.6	13	1	137	28	20.438
55	375.714	2630	45		43.4	39.6	13	1	56	5	8.92857
56	62	434	45		43.4	39.6	13	5.2	132	121	91.6667
56	97.8571	685	45		43.4	39.6	13	5.2	188	129	68.617
56	115.857	811	45		43.4	39.6	13	5.2	125	97	77.6
56	137.286	961	45		43.4	39.6	13	5.2	165	62	37.5758
57	4	28	45		43.4	39.6	13	10	149	138	92.6174
57	22	154	45		43.4	39.6	13	10	169	147	86.9822
57	27.1429	190	45		43.4	39.6	13	10	180	148	82.2222
57	41.1429	288	45		43.4	39.6	13	10	149	120	80.5369
57	62	434	45		43.4	39.6	13	10	76	47	61.8421
57	80.7143	565	45		43.4	39.6	13	10	110	44	40
57	97.8571	685	45		43.4	39.6	13	10	158	47	29.7468
57	115.857	811	45		43.4	39.6	13	10	136	29	21.3235
57	137.286	961	45		43.4	39.6	13	10	130	35	26.9231
57	159.714	1118	45	43.376	43.4	39.6	13	10	132	15	11.3636
58	1	7	45		43.4	39.6	13	21	135	127	94.0741
58	2	14	45		43.4	39.6	13	21	120	111	92.5
58	4	28	45		43.4	39.6	13	21	145	136	93.7931
58	10	70	45		43.4	39.6	13	21	167	132	79.0419
58	14	98	45		43.4	39.6	13	21	143	109	76.2238
58	18	126	45		43.4	39.6	13	21	163	109	66.8712
58	22	154	45		43.4	39.6	13	21	136	85	62.5
58	31.1429	218	45		43.4	39.6	13	21	177	86	48.5876
58	41.1429	288	45		43.4	39.6	13	21	171	72	42.1053
58	62	434	45		43.4	39.6	13	21	126	24	19.0476
58	97.8571	685	45		43.4	39.6	13	21	153	4	2.61438
59	1	7	45		43.4	39.6	13	50	140	125	89.2857
59	2	14	45		43.4	39.6	13	50	134	113	84.3284
59	4	28	45		43.4	39.6	13	50	125	94	75.2
59	6.85714	48	45		43.4	39.6	13	50	171	82	47.9532
59	10	70	45		43.4	39.6	13	50	164	58	35.3659
59	14	98	45		43.4	39.6	13	50	148	67	45.2703
59	18	126	45		43.4	39.6	13	50	173	38	21.9653
59	22	154	45		43.4	39.6	13	50	140	23	16.4286
59	31.1429	218	45		43.4	39.6	13	50	166	28	16.8675
59	41.1429	288	45		43.4	39.6	13	50	128	10	7.8125
60	1	7	45		43.4	39.6	13	99	153	129	84.3137
60	2	14	45		43.4	39.6	13	99	116	80	68.9655
60	4	28	45		43.4	39.6	13	99	166	79	47.5904
60	6.85714	48	45		43.4	39.6	13	99	176	35	19.8864
60	10	70	45		43.4	39.6	13	99	141	20	14.1844
60	14	98	45		43.4	39.6	13	99	141	24	17.0213
60	18	126	45		43.4	39.6	13	99	168	23	13.6905
60	22	154	45		43.4	39.6	13	99	154	17	11.039
60	31.1429	218	45		43.4	39.6	13	99	160	30	18.75
60	41.1429	288	45		43.4	39.6	13	99	136	12	8.82353
61	41.1429	288	45		43.4	43.4	20	1	109	97	88.9908
61	62	434	45		43.4	43.4	20	1	105	67	63.8095
61	80.7143	565	45		43.4	43.4	20	1	102	24	23.5294
61	97.8571	685	45		43.4	43.4	20	1	141	11	7.80142
61	115.857	811	45	43.9811	43.4	43.4	20	1	127	5	3.93701
62	4	28	45		43.4	43.4	20	5.2	188	182	96.8085
62	27.1429	190	45		43.4	43.4	20	5.2	175	145	82.8571
62	35.1429	246	45		43.4	43.4	20	5.2	200	141	70.5
62	41.1429	288	45		43.4	43.4	20	5.2	151	104	68.8742
62	51.1429	358	45		43.4	43.4	20	5.2	133	71	53.3835
62	62	434	45		43.4	43.4	20	5.2	117	33	28.2051
62	80.7143	565	45		43.4	43.4	20	5.2	95	17	17.8947
62	115.857	811	45	43.5036	43.4	43.4	20	5.2	101	2	1.9802
63	1	7	45		43.4	43.4	20	10	155	141	90.9677
63	2	14	45		43.4	43.4	20	10	107	93	86.9159
63	4	28	45		43.4	43.4	20	10	151	139	92.053
63	10	70	45		43.4	43.4	20	10	193	172	89.1192
63	22	154	45		43.4	43.4	20	10	182	128	70.3297
63	31.1429	218	45		43.4	43.4	20	10	182	87	47.8022
63	35.1429	246	45		43.4	43.4	20	10	206	85	41.2621
63	41.1429	288	45		43.4	43.4	20	10	181	67	37.0166
63	62	434	45		43.4	43.4	20	10	113	12	10.6195
63	115.857	811	45	42.9512	43.4	43.4	20	10	93	0	0
64	1	7	45		43.4	43.4	20	21	155	144	92.9032
64	2	14	45		43.4	43.4	20	21	102	86	84.3137
64	4	28	45		43.4	43.4	20	21	141	130	92.1986
64	6.85714	48	45		43.4	43.4	20	21	173	139	80.3468
64	10	70	45		43.4	43.4	20	21	173	122	70.5202
64	14	98	45		43.4	43.4	20	21	155	97	62.5806
64	18	126	45		43.4	43.4	20	21	183	86	46.9945
64	22	154	45		43.4	43.4	20	21	170	70	41.1765
64	31.1429	218	45		43.4	43.4	20	21	197	31	15.736
64	41.1429	288	45		43.4	43.4	20	21	140	12	8.57143
65	1	7	45		43.4	43.4	20	50	138	125	90.5797
65	2	14	45		43.4	43.4	20	50	102	84	82.3529
65	4	28	45		43.4	43.4	20	50	141	76	53.9007
65	6.85714	48	45		43.4	43.4	20	50	162	53	32.716
65	10	70	45		43.4	43.4	20	50	137	30	21.8978
65	14	98	45		43.4	43.4	20	50	144	19	13.1944
65	18	126	45		43.4	43.4	20	50	192	13	6.77083
65	22	154	45		43.4	43.4	20	50	207	9	4.34783
65	27.1429	190	45		43.4	43.4	20	50	141	10	7.0922
65	31.1429	218	45		43.4	43.4	20	50	160	9	5.625
66	1	7	45		43.4	43.4	20	99	115	97	84.3478
66	2	14	45		43.4	43.4	20	99	97	59	60.8247
66	4	28	45		43.4	43.4	20	99	124	22	17.7419
66	6.85714	48	45		43.4	43.4	20	99	181	19	10.4972
66	10	70	45		43.4	43.4	20	99	141	12	8.51064
66	14	98	45		43.4	43.4	20	99	124	8	6.45161
66	27.1429	190	45		43.4	43.4	20	99	174	5	2.87356
66	31.1429	218	45		43.4	43.4	20	99	150	6	4
67	1	7	45		43.4	48.8	30	1	165	151	91.5152
67	2	14	45		43.4	48.8	30	1	128	120	93.75
67	4	28	45		43.4	48.8	30	1	160	142	88.75
67	14	98	45		43.4	48.8	30	1	124	62	50
67	18	126	45		43.4	48.8	30	1	203	30	14.7783
67	22	154	45		43.4	48.8	30	1	145	5	3.44828
68	1	7	45		43.4	48.8	30	5.2	184	167	90.7609
68	2	14	45		43.4	48.8	30	5.2	135	126	93.3333
68	4	28	45		43.4	48.8	30	5.2	141	123	87.234
68	10	70	45		43.4	48.8	30	5.2	125	57	45.6
68	14	98	45		43.4	48.8	30	5.2	138	25	18.1159
68	18	126	45		43.4	48.8	30	5.2	189	9	4.7619
68	22	154	45		43.4	48.8	30	5.2	149	2	1.34228
69	1	7	45		43.4	48.8	30	10	162	145	89.5062
69	2	14	45		43.4	48.8	30	10	108	104	96.2963
69	4	28	45		43.4	48.8	30	10	145	131	90.3448
69	6.85714	48	45		43.4	48.8	30	10	170	109	64.1176
69	10	70	45		43.4	48.8	30	10	164	42	25.6098
69	14	98	45		43.4	48.8	30	10	162	20	12.3457
69	18	126	45		43.4	48.8	30	10	188	1	0.531915
69	22	154	45		43.4	48.8	30	10	149	0	0
70	1	7	45		43.4	48.8	30	21	166	152	91.5663
70	2	14	45		43.4	48.8	30	21	125	109	87.2
70	4	28	45		43.4	48.8	30	21	125	78	62.4
70	6.85714	48	45		43.4	48.8	30	21	186	37	19.8925
70	10	70	45		43.4	48.8	30	21	150	7	4.66667
71	1	7	45		43.4	48.8	30	50	166	138	83.1325
71	2	14	45		43.4	48.8	30	50	136	75	55.1471
71	4	28	45		43.4	48.8	30	50	147	15	10.2041
71	6.85714	48	45		43.4	48.8	30	50	197	9	4.56853
71	10	70	45		43.4	48.8	30	50	126	1	0.793651
72	1	7	45		43.4	48.8	30	99	155	99	63.871
72	2	14	45		43.4	48.8	30	99	120	21	17.5
72	4	28	45		43.4	48.8	30	99	176	5	2.84091
72	6.85714	48	45		43.4	48.8	30	99	186	3	1.6129
73	51.1429	358	60		60.3	50.6	5	1	148	119	80.4054
73	62	434	60		60.3	50.6	5	1	111	80	72.0721
73	115.857	811	60		60.3	50.6	5	1	119	50	42.0168
73	137.286	961	60		60.3	50.6	5	1	130	46	35.3846
73	159.714	1118	60		60.3	50.6	5	1	113	24	21.2389
73	184.714	1293	60		60.3	50.6	5	1	119	14	11.7647
73	272.714	1909	60	63.4114	60.3	50.6	5	1	129	9	6.97674
74	27.1429	190	60		60.3	50.6	5	5.2	168	152	90.4762
74	51.1429	358	60		60.3	50.6	5	5.2	145	108	74.4828
74	62	434	60		60.3	50.6	5	5.2	112	79	70.5357
74	115.857	811	60		60.3	50.6	5	5.2	102	24	23.5294
74	137.286	961	60		60.3	50.6	5	5.2	170	26	15.2941
74	159.714	1118	60		60.3	50.6	5	5.2	99	16	16.1616
74	184.714	1293	60		60.3	50.6	5	5.2	99	4	4.0404
74	272.714	1909	60	60.9761	60.3	50.6	5	5.2	130	5	3.84615
75	31.1429	218	60		60.3	50.6	5	10	208	178	85.5769
75	41.1429	288	60		60.3	50.6	5	10	142	113	79.5775
75	62	434	60		60.3	50.6	5	10	95	56	58.9474
75	80.7143	565	60		60.3	50.6	5	10	108	47	43.5185
75	97.8571	685	60		60.3	50.6	5	10	137	33	24.0876
75	115.857	811	60		60.3	50.6	5	10	149	23	15.4362
75	137.286	961	60		60.3	50.6	5	10	129	12	9.30233
75	159.714	1118	60		60.3	50.6	5	10	126	8	6.34921
75	184.714	1293	60	59.876	60.3	50.6	5	10	103	6	5.82524
76	14	98	60		60.3	50.6	5	21	138	126	91.3043
76	18	126	60		60.3	50.6	5	21	197	169	85.7868
76	22	154	60		60.3	50.6	5	21	202	172	85.1485
76	31.1429	218	60		60.3	50.6	5	21	197	144	73.0964
76	41.1429	288	60		60.3	50.6	5	21	117	62	52.9915
76	51.1429	358	60		60.3	50.6	5	21	129	43	33.3333
76	62	434	60		60.3	50.6	5	21	103	25	24.2718
76	80.7143	565	60		60.3	50.6	5	21	132	22	16.6667
76	115.857	811	60		60.3	50.6	5	21	127	2	1.5748
76	137.286	961	60		60.3	50.6	5	21	122	6	4.91803
76	159.714	1118	60	58.8621	60.3	50.6	5	21	106	0	0
77	1	7	60		60.3	50.6	5	50	141	137	97.1631
77	2	14	60		60.3	50.6	5	50	136	130	95.5882
77	4	28	60		60.3	50.6	5	50	146	135	92.4658
77	10	70	60		60.3	50.6	5	50	116	88	75.8621
77	14	98	60		60.3	50.6	5	50	116	70	60.3448
77	18	126	60		60.3	50.6	5	50	183	93	50.8197
77	27.1429	190	60		60.3	50.6	5	50	179	50	27.933
77	31.1429	218	60		60.3	50.6	5	50	163	35	21.4724
77	35.1429	246	60		60.3	50.6	5	50	198	35	17.6768
77	41.1429	288	60		60.3	50.6	5	50	125	18	14.4
78	1	7	60		60.3	50.6	5	99	174	157	90.2299
78	2	14	60		60.3	50.6	5	99	134	120	89.5522
78	4	28	60		60.3	50.6	5	99	164	138	84.1463
78	10	70	60		60.3	50.6	5	99	193	83	43.0052
78	14	98	60		60.3	50.6	5	99	158	55	34.8101
78	18	126	60		60.3	50.6	5	99	182	29	15.9341
78	22	154	60		60.3	50.6	5	99	160	17	10.625
78	31.1429	218	60		60.3	50.6	5	99	183	11	6.01093
78	35.1429	246	60		60.3	50.6	5	99	211	16	7.58294
79	27.1429	190	60		60.3	55.9	13	1	172	75	43.6047
79	31.1429	218	60		60.3	55.9	13	1	197	48	24.3655
79	35.1429	246	60		60.3	55.9	13	1	194	40	20.6186
79	41.1429	288	60		60.3	55.9	13	1	114	18	15.7895
79	51.1429	358	60	59.9198	60.3	55.9	13	1	142	11	7.74648
80	4	28	60		60.3	55.9	13	5.2	156	145	92.9487
80	22	154	60		60.3	55.9	13	5.2	147	68	46.2585
80	27.1429	190	60		60.3	55.9	13	5.2	156	44	28.2051
80	31.1429	218	60		60.3	55.9	13	5.2	181	29	16.0221
80	35.1429	246	60		60.3	55.9	13	5.2	219	21	9.58904
80	41.1429	288	60		60.3	55.9	13	5.2	150	10	6.66667
80	51.1429	358	60	58.8188	60.3	55.9	13	5.2	140	3	2.14286
81	4	28	60		60.3	55.9	13	10	168	162	96.4286
81	14	98	60		60.3	55.9	13	10	83	68	81.9277
81	18	126	60		60.3	55.9	13	10	179	113	63.1285
81	22	154	60		60.3	55.9	13	10	172	73	42.4419
81	27.1429	190	60		60.3	55.9	13	10	185	48	25.9459
81	31.1429	218	60		60.3	55.9	13	10	175	32	18.2857
81	35.1429	246	60		60.3	55.9	13	10	216	22	10.1852
81	41.1429	288	60	60.3246	60.3	55.9	13	10	168	12	7.14286
82	1	7	60		60.3	55.9	13	21	177	169	95.4802
82	2	14	60		60.3	55.9	13	21	116	107	92.2414
82	4	28	60		60.3	55.9	13	21	174	158	90.8046
82	10	70	60		60.3	55.9	13	21	151	121	80.1325
82	14	98	60		60.3	55.9	13	21	130	81	62.3077
82	18	126	60		60.3	55.9	13	21	161	58	36.0248
82	22	154	60		60.3	55.9	13	21	141	33	23.4043
82	27.1429	190	60		60.3	55.9	13	21	182	26	14.2857
82	31.1429	218	60		60.3	55.9	13	21	182	9	4.94505
82	41.1429	288	60		60.3	55.9	13	21	137	11	8.0292
83	1	7	60		60.3	55.9	13	50	166	156	93.9759
83	2	14	60		60.3	55.9	13	50	121	106	87.6033
83	4	28	60		60.3	55.9	13	50	162	131	80.8642
83	6.85714	48	60		60.3	55.9	13	50	160	76	47.5
83	10	70	60		60.3	55.9	13	50	134	47	35.0746
83	14	98	60		60.3	55.9	13	50	92	14	15.2174
83	18	126	60		60.3	55.9	13	50	185	19	10.2703
83	22	154	60		60.3	55.9	13	50	190	7	3.68421
83	27.1429	190	60		60.3	55.9	13	50	152	2	1.31579
83	31.1429	218	60		60.3	55.9	13	50	174	2	1.14943
84	1	7	60		60.3	55.9	13	99	178	166	93.2584
84	2	14	60		60.3	55.9	13	99	136	114	83.8235
84	4	28	60		60.3	55.9	13	99	179	92	51.3966
84	6.85714	48	60		60.3	55.9	13	99	196	39	19.898
84	10	70	60		60.3	55.9	13	99	167	9	5.38922
85	4	28	60		60.3	60.3	20	1	173	150	86.7052
85	14	98	60		60.3	60.3	20	1	142	10	7.04225
85	18	126	60		60.3	60.3	20	1	184	2	1.08696
85	22	154	60		60.3	60.3	20	1	131	1	0.763359
86	4	28	60		60.3	60.3	20	5.2	137	111	81.0219
86	10	70	60		60.3	60.3	20	5.2	139	23	16.5468
86	14	98	60		60.3	60.3	20	5.2	155	11	7.09677
86	18	126	60		60.3	60.3	20	5.2	176	4	2.27273
87	1	7	60		60.3	60.3	20	10	158	142	89.8734
87	2	14	60		60.3	60.3	20	10	110	96	87.2727
87	4	28	60		60.3	60.3	20	10	142	109	76.7606
87	6.85714	48	60		60.3	60.3	20	10	183	81	44.2623
87	10	70	60		60.3	60.3	20	10	173	20	11.5607
87	14	98	60		60.3	60.3	20	10	151	10	6.62252
87	18	126	60		60.3	60.3	20	10	181	2	1.10497
88	1	7	60		60.3	60.3	20	21	174	160	91.954
88	2	14	60		60.3	60.3	20	21	122	109	89.3443
88	4	28	60		60.3	60.3	20	21	133	103	77.4436
88	6.85714	48	60		60.3	60.3	20	21	221	80	36.1991
88	10	70	60		60.3	60.3	20	21	131	4	3.05344
89	1	7	60		60.3	60.3	20	50	134	119	88.806
89	2	14	60		60.3	60.3	20	50	97	76	78.3505
89	4	28	60		60.3	60.3	20	50	167	67	40.1198
89	6.85714	48	60		60.3	60.3	20	50	185	11	5.94595
89	10	70	60		60.3	60.3	20	50	181	3	1.65746
90	1	7	60		60.3	60.3	20	99	157	132	84.0764
90	2	14	60		60.3	60.3	20	99	109	65	59.633
90	4	28	60		60.3	60.3	20	99	159	18	11.3208
90	6.85714	48	60		60.3	60.3	20	99	179	3	1.67598
91	1	7	60		60.3	66.2	30	1	129	110	85.2713
91	2	14	60		60.3	66.2	30	1	116	56	48.2759
91	4	28	60		60.3	66.2	30	1	162	1	0.617284
91	6.85714	48	60		60.3	66.2	30	1	201	4	1.99005
92	1	7	60		60.3	66.2	30	5.2	174	138	79.3103
92	2	14	60		60.3	66.2	30	5.2	124	45	36.2903
92	4	28	60		60.3	66.2	30	5.2	131	7	5.34351
92	6.85714	48	60		60.3	66.2	30	5.2	198	7	3.53535
93	1	7	60		60.3	66.2	30	10	161	127	78.882
93	2	14	60		60.3	66.2	30	10	123	44	35.7724
93	4	28	60		60.3	66.2	30	10	137	3	2.18978
93	6.85714	48	60		60.3	66.2	30	10	178	6	3.37079
94	1	7	60		60.3	66.2	30	21	174	138	79.3103
94	2	14	60		60.3	66.2	30	21	129	32	24.8062
94	4	28	60		60.3	66.2	30	21	168	9	5.35714
94	6.85714	48	60		60.3	66.2	30	21	187	6	3.20856
95	1	7	60		60.3	66.2	30	50	151	90	59.6026
95	2	14	60		60.3	66.2	30	50	131	7	5.34351
95	4	28	60		60.3	66.2	30	50	152	1	0.657895
96	1	7	60		60.3	66.2	30	99	166	62	37.3494
96	2	14	60		60.3	66.2	30	99	119	2	1.68067
96	4	28	60		60.3	66.2	30	99	160	1	0.625
