# Supplementary material for: Modelling the quantitative effect of oxygen on the ageing of primed celery seeds
Source: Plant J. 2025 Apr 17;122(1):e70066. doi: 10.1111/tpj.70066 (PMC12005833; doi:10.1111/tpj.70066)
Supplement: Supplementary file 3 — Data S3. Estimated shelf life extension factors. [file TPJ-122-0-s005.xlsx]

## Sheet: eRH20 16%
Parameter	Term	Estimate		Extension factor for TEMP at fixed OXY						Extension factor for OXY at fixed TEMP
C1	Temp	0.0488268		OXY	Temp1	Temp2	C1 + C7 * logOXY	Ratio		Temp	OXY1	OXY2	C2 + C7 * Temp	Ratio
C2	logOXY	0.707537		99	5	0	0.0488268	1.75442		5	99	49.5	0.707537	1.63301
C4	Temp * Temp	0		50	5	0	0.0488268	1.75442		13	99	49.5	0.707537	1.63301
C5	logOXY * logOXY	0		21	5	0	0.0488268	1.75442		20	99	49.5	0.707537	1.63301
C7	Temp * logOXY	0		10	5	0	0.0488268	1.75442		30	99	49.5	0.707537	1.63301
				5.2	5	0	0.0488268	1.75442		5	50	25	0.707537	1.63301
				99	13	8	0.0488268	1.75442		13	50	25	0.707537	1.63301
				50	13	8	0.0488268	1.75442		20	50	25	0.707537	1.63301
				21	13	8	0.0488268	1.75442		30	50	25	0.707537	1.63301
				10	13	8	0.0488268	1.75442		5	21	10.5	0.707537	1.63301
				5.2	13	8	0.0488268	1.75442		13	21	10.5	0.707537	1.63301
				99	20	15	0.0488268	1.75442		20	21	10.5	0.707537	1.63301
				50	20	15	0.0488268	1.75442		30	21	10.5	0.707537	1.63301
				21	20	15	0.0488268	1.75442		5	10	5	0.707537	1.63301
				10	20	15	0.0488268	1.75442		13	10	5	0.707537	1.63301
				5.2	20	15	0.0488268	1.75442		20	10	5	0.707537	1.63301
				99	30	25	0.0488268	1.75442		30	10	5	0.707537	1.63301
				50	30	25	0.0488268	1.75442		5	5.2	2.6	0.707537	1.63301
				21	30	25	0.0488268	1.75442		13	5.2	2.6	0.707537	1.63301
				10	30	25	0.0488268	1.75442		20	5.2	2.6	0.707537	1.63301
				5.2	30	25	0.0488268	1.75442		30	5.2	2.6	0.707537	1.63301
										5	21	1	0.707537	8.62025
										13	21	1	0.707537	8.62025
										20	21	1	0.707537	8.62025
										30	21	1	0.707537	8.62025

## Sheet: eRH20 33%
Parameter	Term	Estimate		Extension factor for TEMP at fixed OXY						Extension factor for OXY at fixed TEMP
C1	Temp	0.058975		OXY	Temp1	Temp2	C1 + C7 * logOXY	Ratio		Temp	OXY1	OXY2	C2 + C7 * Temp	Ratio
C2	logOXY	0.806252		99	5	0	0.058975	2.02356		5	99	49.5	0.806252	1.74866
C4	Temp * Temp	0.000449677		50	5	0	0.058975	2.02356		13	99	49.5	0.806252	1.74866
C5	logOXY * logOXY	0		21	5	0	0.058975	2.02356		20	99	49.5	0.806252	1.74866
C7	Temp * logOXY	0		10	5	0	0.058975	2.02356		30	99	49.5	0.806252	1.74866
				5.2	5	0	0.058975	2.02356		5	50	25	0.806252	1.74866
				99	13	8	0.058975	2.19832		13	50	25	0.806252	1.74866
				50	13	8	0.058975	2.19832		20	50	25	0.806252	1.74866
				21	13	8	0.058975	2.19832		30	50	25	0.806252	1.74866
				10	13	8	0.058975	2.19832		5	21	10.5	0.806252	1.74866
				5.2	13	8	0.058975	2.19832		13	21	10.5	0.806252	1.74866
				99	20	15	0.058975	2.36357		20	21	10.5	0.806252	1.74866
				50	20	15	0.058975	2.36357		30	21	10.5	0.806252	1.74866
				21	20	15	0.058975	2.36357		5	10	5	0.806252	1.74866
				10	20	15	0.058975	2.36357		13	10	5	0.806252	1.74866
				5.2	20	15	0.058975	2.36357		20	10	5	0.806252	1.74866
				99	30	25	0.058975	2.62142		30	10	5	0.806252	1.74866
				50	30	25	0.058975	2.62142		5	5.2	2.6	0.806252	1.74866
				21	30	25	0.058975	2.62142		13	5.2	2.6	0.806252	1.74866
				10	30	25	0.058975	2.62142		20	5.2	2.6	0.806252	1.74866
				5.2	30	25	0.058975	2.62142		30	5.2	2.6	0.806252	1.74866
										5	21	1	0.806252	11.6424
										13	21	1	0.806252	11.6424
										20	21	1	0.806252	11.6424
										30	21	1	0.806252	11.6424

## Sheet: eRH20 43%
Parameter	Term	Estimate		Extension factor for TEMP at fixed OXY						Extension factor for OXY at fixed TEMP
C1	Temp	0.0577154		OXY	Temp1	Temp2	C1 + C7 * logOXY	Ratio		Temp	OXY1	OXY2	C2 + C7 * Temp	Ratio
C2	logOXY	1.11683		99	5	0	0.0209393	1.31237		5	99	49.5	1.02469	2.03452
C4	Temp * Temp	0.000534444		50	5	0	0.0264063	1.39763		13	99	49.5	0.877264	1.83689
C5	logOXY * logOXY	0		21	5	0	0.0333492	1.51393		20	99	49.5	0.748266	1.67977
C7	Temp * logOXY	-0.0184283		10	5	0	0.0392872	1.62105		30	99	49.5	0.563983	1.47835
				5.2	5	0	0.0445207	1.72173		5	50	25	1.02469	2.03452
				99	13	8	0.0209393	1.44815		13	50	25	0.877264	1.83689
				50	13	8	0.0264063	1.54223		20	50	25	0.748266	1.67977
				21	13	8	0.0333492	1.67056		30	50	25	0.563983	1.47835
				10	13	8	0.0392872	1.78876		5	21	10.5	1.02469	2.03452
				5.2	13	8	0.0445207	1.89985		13	21	10.5	0.877264	1.83689
				99	20	15	0.0209393	1.57843		20	21	10.5	0.748266	1.67977
				50	20	15	0.0264063	1.68097		30	21	10.5	0.563983	1.47835
				21	20	15	0.0333492	1.82085		5	10	5	1.02469	2.03452
				10	20	15	0.0392872	1.94968		13	10	5	0.877264	1.83689
				5.2	20	15	0.0445207	2.07077		20	10	5	0.748266	1.67977
				99	30	25	0.0209393	1.78512		30	10	5	0.563983	1.47835
				50	30	25	0.0264063	1.90109		5	5.2	2.6	1.02469	2.03452
				21	30	25	0.0333492	2.05929		13	5.2	2.6	0.877264	1.83689
				10	30	25	0.0392872	2.205		20	5.2	2.6	0.748266	1.67977
				5.2	30	25	0.0445207	2.34194		30	5.2	2.6	0.563983	1.47835
										5	21	1	1.02469	22.6394
										13	21	1	0.877264	14.4522
										20	21	1	0.748266	9.75824
										30	21	1	0.563983	5.56813

## Sheet: eRH20 60%
Parameter	Term	Estimate		Extension factor for TEMP at fixed OXY						Extension factor for OXY at fixed TEMP
C1	Temp	0.0956192		OXY	Temp1	Temp2	C1 + C7 * logOXY	Ratio		Temp	OXY1	OXY2	C2 + C7 * Temp	Ratio
C2	logOXY	-0.273561		99	5	0	0.0642371	2.03159		5	99	49.5	-0.352188	2.02154
C4	Temp * Temp	-0.000533979		50	5	0	0.0689023	2.14369		13	99	49.5	-0.477991	1.85273
C5	logOXY * logOXY	0.370612		21	5	0	0.0748268	2.29501		20	99	49.5	-0.588068	1.71663
C7	Temp * logOXY	-0.0157253		10	5	0	0.0798938	2.43287		30	99	49.5	-0.745322	1.53935
				5.2	5	0	0.0843598	2.56123		5	50	25	-0.352188	1.73575
				99	13	8	0.0642371	1.84127		13	50	25	-0.477991	1.59081
				50	13	8	0.0689023	1.94287		20	50	25	-0.588068	1.47394
				21	13	8	0.0748268	2.08001		30	50	25	-0.745322	1.32173
				10	13	8	0.0798938	2.20496		5	21	10.5	-0.352188	1.43029
				5.2	13	8	0.0843598	2.3213		13	21	10.5	-0.477991	1.31085
				99	20	15	0.0642371	1.68943		20	21	10.5	-0.588068	1.21455
				50	20	15	0.0689023	1.78265		30	21	10.5	-0.745322	1.08913
				21	20	15	0.0748268	1.90848		5	10	5	-0.352188	1.21207
				10	20	15	0.0798938	2.02313		13	10	5	-0.477991	1.11085
				5.2	20	15	0.0843598	2.12987		20	10	5	-0.588068	1.02925
				99	30	25	0.0642371	1.49397		30	10	5	-0.745322	0.922957
				50	30	25	0.0689023	1.5764		5	5.2	2.6	-0.352188	1.04751
				21	30	25	0.0748268	1.68768		13	5.2	2.6	-0.477991	0.960037
				10	30	25	0.0798938	1.78906		20	5.2	2.6	-0.588068	0.889511
				5.2	30	25	0.0843598	1.88345		30	5.2	2.6	-0.745322	0.797652
										5	21	1	-0.352188	1.52145
										13	21	1	-0.477991	1.03733
										20	21	1	-0.588068	0.741945
										30	21	1	-0.745322	0.459672

## Sheet: Combined
Parameter	Term	Estimate		Extension factor for TEMP at fixed OXY and fixed RH							Extension factor for OXY at fixed TEMP and fixed RH							Extension factor for RH at fixed TEMP and fixed OXY
C1	Temp	0.0469824		eRH20	OXY	Temp1	Temp2	C1 + C7 * logOXY + C8 * RH	Ratio		eRH20	Temp	OXY1	OXY2	C2 + C7 * Temp + C9 * RH	Ratio		TEMP	OXY	eRH201	eRH202	C3 + C8 * TEMP + C9 * logOXY	Ratio
C2	logOXY	0.634217		16	99	5	0	0.0469824	1.71756		16	5	99	49.5	0.713989	1.64033		5	99	33	16	0.048337	2.0261
C3	RH	0.0383873		16	50	5	0	0.0469824	1.71756		16	13	99	49.5	0.713989	1.64033		5	50	33	16	0.0468579	1.91212
C4	Temp * Temp	0		16	21	5	0	0.0469824	1.71756		16	20	99	49.5	0.713989	1.64033		5	21	33	16	0.0449795	1.77657
C5	logOXY * logOXY	0		16	10	5	0	0.0469824	1.71756		16	30	99	49.5	0.713989	1.64033		5	10	33	16	0.043373	1.66829
C6	RH * RH	-0.00061833		16	5.2	5	0	0.0469824	1.71756		16	5	50	25	0.713989	1.64033		5	5.2	33	16	0.0419571	1.57834
C7	Temp * logOXY	0		16	99	13	8	0.0469824	1.71756		16	13	50	25	0.713989	1.64033		13	99	33	16	0.048337	2.0261
C8	Temp * RH	0		16	50	13	8	0.0469824	1.71756		16	20	50	25	0.713989	1.64033		13	50	33	16	0.0468579	1.91212
C9	logOXY * RH	0.00498575		16	21	13	8	0.0469824	1.71756		16	30	50	25	0.713989	1.64033		13	21	33	16	0.0449795	1.77657
				16	10	13	8	0.0469824	1.71756		16	5	21	10.5	0.713989	1.64033		13	10	33	16	0.043373	1.66829
				16	5.2	13	8	0.0469824	1.71756		16	13	21	10.5	0.713989	1.64033		13	5.2	33	16	0.0419571	1.57834
				16	99	20	15	0.0469824	1.71756		16	20	21	10.5	0.713989	1.64033		20	99	33	16	0.048337	2.0261
				16	50	20	15	0.0469824	1.71756		16	30	21	10.5	0.713989	1.64033		20	50	33	16	0.0468579	1.91212
				16	21	20	15	0.0469824	1.71756		16	5	10	5	0.713989	1.64033		20	21	33	16	0.0449795	1.77657
				16	10	20	15	0.0469824	1.71756		16	13	10	5	0.713989	1.64033		20	10	33	16	0.043373	1.66829
				16	5.2	20	15	0.0469824	1.71756		16	20	10	5	0.713989	1.64033		20	5.2	33	16	0.0419571	1.57834
				16	99	30	25	0.0469824	1.71756		16	30	10	5	0.713989	1.64033		30	99	33	16	0.048337	2.0261
				16	50	30	25	0.0469824	1.71756		16	5	5.2	2.6	0.713989	1.64033		30	50	33	16	0.0468579	1.91212
				16	21	30	25	0.0469824	1.71756		16	13	5.2	2.6	0.713989	1.64033		30	21	33	16	0.0449795	1.77657
				16	10	30	25	0.0469824	1.71756		16	20	5.2	2.6	0.713989	1.64033		30	10	33	16	0.043373	1.66829
				16	5.2	30	25	0.0469824	1.71756		16	30	5.2	2.6	0.713989	1.64033		30	5.2	33	16	0.0419571	1.57834
				Extension factor for TEMP at fixed OXY and fixed RH							Extension factor for OXY at fixed TEMP and fixed RH							Extension factor for RH at fixed TEMP and fixed OXY
				eRH20	OXY	Temp1	Temp2	C1 + C7 * logOXY + C8 * RH	Ratio		eRH20	Temp	OXY1	OXY2	C2 + C7 * Temp + C9 * RH	Ratio		TEMP	OXY	eRH201	eRH202	C3 + C8 * TEMP + C9 * logOXY	Ratio
				33	99	5	0	0.0469824	1.71756		33	5	99	49.5	0.798747	1.73959		5	99	43	33	0.048337	1.03143
				33	50	5	0	0.0469824	1.71756		33	13	99	49.5	0.798747	1.73959		5	50	43	33	0.0468579	0.996893
				33	21	5	0	0.0469824	1.71756		33	20	99	49.5	0.798747	1.73959		5	21	43	33	0.0449795	0.954695
				33	10	5	0	0.0469824	1.71756		33	30	99	49.5	0.798747	1.73959		5	10	43	33	0.043373	0.920025
				33	5.2	5	0	0.0469824	1.71756		33	5	50	25	0.798747	1.73959		5	5.2	43	33	0.0419571	0.890513
				33	99	13	8	0.0469824	1.71756		33	13	50	25	0.798747	1.73959		13	99	43	33	0.048337	1.03143
				33	50	13	8	0.0469824	1.71756		33	20	50	25	0.798747	1.73959		13	50	43	33	0.0468579	0.996893
				33	21	13	8	0.0469824	1.71756		33	30	50	25	0.798747	1.73959		13	21	43	33	0.0449795	0.954695
				33	10	13	8	0.0469824	1.71756		33	5	21	10.5	0.798747	1.73959		13	10	43	33	0.043373	0.920025
				33	5.2	13	8	0.0469824	1.71756		33	13	21	10.5	0.798747	1.73959		13	5.2	43	33	0.0419571	0.890513
				33	99	20	15	0.0469824	1.71756		33	20	21	10.5	0.798747	1.73959		20	99	43	33	0.048337	1.03143
				33	50	20	15	0.0469824	1.71756		33	30	21	10.5	0.798747	1.73959		20	50	43	33	0.0468579	0.996893
				33	21	20	15	0.0469824	1.71756		33	5	10	5	0.798747	1.73959		20	21	43	33	0.0449795	0.954695
				33	10	20	15	0.0469824	1.71756		33	13	10	5	0.798747	1.73959		20	10	43	33	0.043373	0.920025
				33	5.2	20	15	0.0469824	1.71756		33	20	10	5	0.798747	1.73959		20	5.2	43	33	0.0419571	0.890513
				33	99	30	25	0.0469824	1.71756		33	30	10	5	0.798747	1.73959		30	99	43	33	0.048337	1.03143
				33	50	30	25	0.0469824	1.71756		33	5	5.2	2.6	0.798747	1.73959		30	50	43	33	0.0468579	0.996893
				33	21	30	25	0.0469824	1.71756		33	13	5.2	2.6	0.798747	1.73959		30	21	43	33	0.0449795	0.954695
				33	10	30	25	0.0469824	1.71756		33	20	5.2	2.6	0.798747	1.73959		30	10	43	33	0.043373	0.920025
				33	5.2	30	25	0.0469824	1.71756		33	30	5.2	2.6	0.798747	1.73959		30	5.2	43	33	0.0419571	0.890513
				Extension factor for TEMP at fixed OXY and fixed RH							Extension factor for OXY at fixed TEMP and fixed RH							Extension factor for RH at fixed TEMP and fixed OXY
				eRH20	OXY	Temp1	Temp2	C1 + C7 * logOXY + C8 * RH	Ratio		eRH20	Temp	OXY1	OXY2	C2 + C7 * Temp + C9 * RH	Ratio		TEMP	OXY	eRH201	eRH202	C3 + C8 * TEMP + C9 * logOXY	Ratio
				43	99	5	0	0.0469824	1.71756		43	5	99	49.5	0.848604	1.80076		5	99	43	16	0.048337	2.08978
				43	50	5	0	0.0469824	1.71756		43	13	99	49.5	0.848604	1.80076		5	50	43	16	0.0468579	1.90618
				43	21	5	0	0.0469824	1.71756		43	20	99	49.5	0.848604	1.80076		5	21	43	16	0.0449795	1.69609
				43	10	5	0	0.0469824	1.71756		43	30	99	49.5	0.848604	1.80076		5	10	43	16	0.043373	1.53487
				43	5.2	5	0	0.0469824	1.71756		43	5	50	25	0.848604	1.80076		5	5.2	43	16	0.0419571	1.40554
				43	99	13	8	0.0469824	1.71756		43	13	50	25	0.848604	1.80076		13	99	43	16	0.048337	2.08978
				43	50	13	8	0.0469824	1.71756		43	20	50	25	0.848604	1.80076		13	50	43	16	0.0468579	1.90618
				43	21	13	8	0.0469824	1.71756		43	30	50	25	0.848604	1.80076		13	21	43	16	0.0449795	1.69609
				43	10	13	8	0.0469824	1.71756		43	5	21	10.5	0.848604	1.80076		13	10	43	16	0.043373	1.53487
				43	5.2	13	8	0.0469824	1.71756		43	13	21	10.5	0.848604	1.80076		13	5.2	43	16	0.0419571	1.40554
				43	99	20	15	0.0469824	1.71756		43	20	21	10.5	0.848604	1.80076		20	99	43	16	0.048337	2.08978
				43	50	20	15	0.0469824	1.71756		43	30	21	10.5	0.848604	1.80076		20	50	43	16	0.0468579	1.90618
				43	21	20	15	0.0469824	1.71756		43	5	10	5	0.848604	1.80076		20	21	43	16	0.0449795	1.69609
				43	10	20	15	0.0469824	1.71756		43	13	10	5	0.848604	1.80076		20	10	43	16	0.043373	1.53487
				43	5.2	20	15	0.0469824	1.71756		43	20	10	5	0.848604	1.80076		20	5.2	43	16	0.0419571	1.40554
				43	99	30	25	0.0469824	1.71756		43	30	10	5	0.848604	1.80076		30	99	43	16	0.048337	2.08978
				43	50	30	25	0.0469824	1.71756		43	5	5.2	2.6	0.848604	1.80076		30	50	43	16	0.0468579	1.90618
				43	21	30	25	0.0469824	1.71756		43	13	5.2	2.6	0.848604	1.80076		30	21	43	16	0.0449795	1.69609
				43	10	30	25	0.0469824	1.71756		43	20	5.2	2.6	0.848604	1.80076		30	10	43	16	0.043373	1.53487
				43	5.2	30	25	0.0469824	1.71756		43	30	5.2	2.6	0.848604	1.80076		30	5.2	43	16	0.0419571	1.40554
											Extension factor for OXY at fixed TEMP and fixed RH
											eRH20	Temp	OXY1	OXY2	C2 + C7 * Temp + C9 * RH	Ratio
											43	5	21	1	0.848604	13.2447
											43	13	21	1	0.848604	13.2447
											43	20	21	1	0.848604	13.2447
											43	30	21	1	0.848604	13.2447
											33	5	21	1	0.798747	11.3794
											33	13	21	1	0.798747	11.3794
											33	20	21	1	0.798747	11.3794
											33	30	21	1	0.798747	11.3794
											16	5	21	1	0.713989	8.79124
											16	13	21	1	0.713989	8.79124
											16	20	21	1	0.713989	8.79124
											16	30	21	1	0.713989	8.79124
