# Supplementary material for: Modelling the quantitative effect of oxygen on the ageing of primed celery seeds
Source: Plant J. 2025 Apr 17;122(1):e70066. doi: 10.1111/tpj.70066 (PMC12005833; doi:10.1111/tpj.70066)
Supplement: Supplementary file 5 — Appendix S5. R scripts used in the modelling. [file TPJ-122-0-s001.zip]

Archive with 18 entries (18 files):
- .Appendix S2.pdf
- .ERfit.R
- .Utils.R
- 01-InitialAnalysis.R
- 01-InitialAnalysis.Rout
- 02-Separate-RH16.R
- 02-Separate-RH16.Rout
- 03-Separate-RH33.R
- 03-Separate-RH33.Rout
- 04-Separate-RH43.R
- 04-Separate-RH43.Rout
- 05-Separate-RH60.R
- 05-Separate-RH60.Rout
- 06-Combined-RH.R
- 06-Combined-RH.Rout
- 07-Combined-RH-Cromarty.R
- 07-Combined-RH-Cromarty.Rout
- Supporting Data S1 - Experimental data.xlsx
