# Supplementary material for: Modelling the quantitative effect of oxygen on the ageing of primed celery seeds
Source: Plant J. 2025 Apr 17;122(1):e70066. doi: 10.1111/tpj.70066 (PMC12005833; doi:10.1111/tpj.70066)
Supplement: Supplementary file 5 — Appendix S5. R scripts used in the modelling. [file TPJ-122-0-s001.zip › 01-InitialAnalysis.R]

##### Initial analysis with a separate slope for each storage condition
source(".ERfit.R")
source(".Utils.R")

##### Import data. Replace target RH by mean RH
library(openxlsx)
data <- read.xlsx("Supporting Data S1 - Experimental data.xlsx", sheet="Data")
data$RH <- data$RH20mean

##### Measured eRH at 20C after retrieval of the last sample
meanRH      <- aggregate(RH20meas ~ RH20target, data=data, FUN=length)
colnames(meanRH) <- c("RH20target", "N")
meanRH$mean <- aggregate(RH20meas ~ RH20target, data=data, FUN=mean)$RH20meas
meanRH$sd   <- aggregate(RH20meas ~ RH20target, data=data, FUN=sd)$RH20meas
pr(meanRH, deci=c(0,0,2,2), nspace=3, row=F)

##### Estimate initial viability
germ0   <- data$nGerminated[data$Week==0]
nseeds0 <- data$nSeeds[data$Week==0]
initViability <- sum(germ0)/sum(nseeds0)
alpha <- qnorm(initViability)
cbind(initViability, alpha)

##### Also do glm for initial viability to show that mean deviance ~ 1
glm0  <- glm(cbind(germ0,nseeds0-germ0) ~ 1, family=binomial(link=probit))
pred0 <- predict(glm0, type="response", se.fit=TRUE)
pr(summary(glm0)$coef)
pr(data.frame(deviance=deviance(glm0), df=df.residual(glm0)), row=FALSE)
pr(as.data.frame(pred0)[1,1:2], row=FALSE)

##### Subset to to positive storage days and define factors for storage conditions
data   <- data[data$Week>0,]
##### Create factors
levRH         <- unique(data$RH)
levTemp       <- unique(data$Temp)
levOxygen     <- unique(data$Oxygen)
data$fRH      <- as.factor(data$RH)
data$fTemp    <- as.factor(data$Temp)
data$fOxygen  <- as.factor(data$Oxygen)

##### Fit a separate viability curve for each storage condition
data$offset <- alpha
probitModel <- glm(cbind(nGerminated,nSeeds-nGerminated) ~ 0 + offset(offset) + fOxygen:fTemp:fRH:Days,
    data=data, family=quasibinomial(probit))
summary(probitModel)
meanDev <- deviance(probitModel) / df.residual(probitModel)
meanDev

##### Contribution of each storage condition to the deviance
data$ideviance <- binomialDeviance(data$nGerminated/data$nSeeds, data$nSeeds, fitted(probitModel))$ideviance
zz0 <- tapply(data$ideviance, list(data$fTemp,data$fOxygen,data$fRH), mean)
for (ii in 1:4) {
  cat(paste0("\nRH20mean: ", levels(data$fRH)[ii], "\n"))
  pr(as.data.frame(zz0[,,ii]), field=9, deci=1, sq=TRUE)
  if (ii==4) cat("\n")
}

##### Get regression coeffcicient for each viability curve
##### Also calculate each p50 value for Figure 5
beta  <- summary(probitModel)$coef[,1]
grid <- expand.grid(levOxygen, levTemp, levRH)
rhtarget <- c(15,30,45,60)[as.factor(grid[,3])]
estimates <- data.frame(rhtarget, rh=grid[,3], temp=grid[,2], oxy=grid[,1], alpha=alpha, beta)
estimates$p50 <- -alpha/beta
pr(estimates, nspace=3)

##### Regression of log(p50) vs log(Oxy) per Temp/RH level INCLUDING/EXCLUDING Oxy=1%
for (limitOXY in c(0,2)) {
  subset <- estimates[(estimates$oxy>limitOXY), ]
  subset$logp50 <- log10(subset$p50)
  subset$logoxy <- log10(subset$oxy)
  subset$temp   <- as.factor(subset$temp)
  subset$rh     <- as.factor(subset$rh)
  lm0  <- lm(logp50 ~ 0 + (temp:rh)/logoxy, data=subset)
  esti <- matrix(coef(lm0)[16+1:16], ncol=4, byrow=FALSE)
  ##### Add mean over temperature levels
  esti <- rbind(esti, colMeans(esti))
  colnames(esti) <- paste0("RH=", unique(data$RH20mean))
  rownames(esti) <- c(paste0("TEMP=", unique(data$Temp)), "Mean")
  cat(paste0("\nlogOXY effects for OXY levels larger than ", limitOXY, "\n\n"))
  print(round(esti,2))
}

##### Three driest conditions
global <- round(mean(esti[1:4,1:3]),2)
global
efactor <- round(2^(-global),2)
efactor
mult <- log(21)/log(2)
mult
efactor^c(1,2,mult, 4.4, 4.39)

##### Get fitted curves for Figure 1-4
days   <- 0:3000
fitted <- as.data.frame(matrix(nrow=length(days), ncol=length(beta)+1))
nfitted <- gsub(":Days", "", rownames(estimates))
nfitted <- gsub(":", "-", nfitted)
colnames(fitted) <- c("days", nfitted)
fitted$days <- days
for (ii in 1:length(beta)) {
  lp <- alpha + beta[ii]*days
  fitted[,ii+1] <- 100* pnorm(lp)
}
