# Supplementary material for: Modelling the quantitative effect of oxygen on the ageing of primed celery seeds
Source: Plant J. 2025 Apr 17;122(1):e70066. doi: 10.1111/tpj.70066 (PMC12005833; doi:10.1111/tpj.70066)
Supplement: Supplementary file 5 — Appendix S5. R scripts used in the modelling. [file TPJ-122-0-s001.zip › 01-InitialAnalysis.Rout]

> ##### Initial analysis with a separate slope for each storage condition
> source(".ERfit.R")
> source(".Utils.R")
> 
> ##### Import data. Replace target RH by mean RH
> library(openxlsx)
> data <- read.xlsx("Supporting Data S1 - Experimental data.xlsx", sheet="Data")
> data$RH <- data$RH20mean
> 
> ##### Measured eRH at 20C after retrieval of the last sample
> meanRH      <- aggregate(RH20meas ~ RH20target, data=data, FUN=length)
> colnames(meanRH) <- c("RH20target", "N")
> meanRH$mean <- aggregate(RH20meas ~ RH20target, data=data, FUN=mean)$RH20meas
> meanRH$sd   <- aggregate(RH20meas ~ RH20target, data=data, FUN=sd)$RH20meas
> pr(meanRH, deci=c(0,0,2,2), nspace=3, row=F)

   RH20target    N    mean     sd
           15   10   15.98   2.15
           30   10   32.81   1.01
           45    7   43.39   1.21
           60    7   60.31   1.57

> 
> ##### Estimate initial viability
> germ0   <- data$nGerminated[data$Week==0]
> nseeds0 <- data$nSeeds[data$Week==0]
> initViability <- sum(germ0)/sum(nseeds0)
> alpha <- qnorm(initViability)
> cbind(initViability, alpha)
     initViability    alpha
[1,]     0.9458955 1.606296
> 
> ##### Also do glm for initial viability to show that mean deviance ~ 1
> glm0  <- glm(cbind(germ0,nseeds0-germ0) ~ 1, family=binomial(link=probit))
> pred0 <- predict(glm0, type="response", se.fit=TRUE)
> pr(summary(glm0)$coef)

             Estimate  Std. Error  z value   Pr(>|z|)
(Intercept)     1.606     0.06292    25.53  0.0000000

> pr(data.frame(deviance=deviance(glm0), df=df.residual(glm0)), row=FALSE)

  deviance  df
     7.550   8

> pr(as.data.frame(pred0)[1,1:2], row=FALSE)

     fit    se.fit
  0.9459  0.006909

> 
> ##### Subset to to positive storage days and define factors for storage conditions
> data   <- data[data$Week>0,]
> ##### Create factors
> levRH         <- unique(data$RH)
> levTemp       <- unique(data$Temp)
> levOxygen     <- unique(data$Oxygen)
> data$fRH      <- as.factor(data$RH)
> data$fTemp    <- as.factor(data$Temp)
> data$fOxygen  <- as.factor(data$Oxygen)
> 
> ##### Fit a separate viability curve for each storage condition
> data$offset <- alpha
> probitModel <- glm(cbind(nGerminated,nSeeds-nGerminated) ~ 0 + offset(offset) + fOxygen:fTemp:fRH:Days,
+     data=data, family=quasibinomial(probit))
> summary(probitModel)

Call:
glm(formula = cbind(nGerminated, nSeeds - nGerminated) ~ 0 + 
    offset(offset) + fOxygen:fTemp:fRH:Days, family = quasibinomial(probit), 
    data = data)

Coefficients:
                                  Estimate Std. Error t value Pr(>|t|)
fOxygen1:fTemp5:fRH16:Days      -1.735e-04  2.351e-02  -0.007    0.994
fOxygen5.2:fTemp5:fRH16:Days    -9.466e-04  1.729e-02  -0.055    0.956
fOxygen10:fTemp5:fRH16:Days     -8.544e-04  1.724e-02  -0.050    0.960
fOxygen21:fTemp5:fRH16:Days     -1.238e-03  1.983e-02  -0.062    0.950
fOxygen50:fTemp5:fRH16:Days     -2.238e-03  3.951e-02  -0.057    0.955
fOxygen99:fTemp5:fRH16:Days     -4.944e-03  9.494e-02  -0.052    0.958
fOxygen1:fTemp13:fRH16:Days     -4.043e-04  1.837e-02  -0.022    0.982
fOxygen5.2:fTemp13:fRH16:Days   -1.379e-03  2.027e-02  -0.068    0.946
fOxygen10:fTemp13:fRH16:Days    -1.990e-03  3.471e-02  -0.057    0.954
fOxygen21:fTemp13:fRH16:Days    -3.624e-03  5.137e-02  -0.071    0.944
fOxygen50:fTemp13:fRH16:Days    -7.217e-03  1.147e-01  -0.063    0.950
fOxygen99:fTemp13:fRH16:Days    -1.176e-02  1.933e-01  -0.061    0.951
fOxygen1:fTemp20:fRH16:Days     -7.306e-04  1.628e-02  -0.045    0.964
fOxygen5.2:fTemp20:fRH16:Days   -2.955e-03  4.307e-02  -0.069    0.945
fOxygen10:fTemp20:fRH16:Days    -5.055e-03  7.225e-02  -0.070    0.944
fOxygen21:fTemp20:fRH16:Days    -8.314e-03  1.154e-01  -0.072    0.943
fOxygen50:fTemp20:fRH16:Days    -1.429e-02  1.861e-01  -0.077    0.939
fOxygen99:fTemp20:fRH16:Days    -2.122e-02  3.058e-01  -0.069    0.945
fOxygen1:fTemp30:fRH16:Days     -1.987e-03  3.454e-02  -0.058    0.954
fOxygen5.2:fTemp30:fRH16:Days   -8.279e-03  1.070e-01  -0.077    0.938
fOxygen10:fTemp30:fRH16:Days    -1.441e-02  1.915e-01  -0.075    0.940
fOxygen21:fTemp30:fRH16:Days    -2.283e-02  3.614e-01  -0.063    0.950
fOxygen50:fTemp30:fRH16:Days    -4.103e-02  7.283e-01  -0.056    0.955
fOxygen99:fTemp30:fRH16:Days    -1.260e-01  3.209e+00  -0.039    0.969
fOxygen1:fTemp5:fRH32.8:Days    -3.378e-04  1.976e-02  -0.017    0.986
fOxygen5.2:fTemp5:fRH32.8:Days  -9.015e-04  1.563e-02  -0.058    0.954
fOxygen10:fTemp5:fRH32.8:Days   -1.364e-03  2.266e-02  -0.060    0.952
fOxygen21:fTemp5:fRH32.8:Days   -2.995e-03  4.371e-02  -0.069    0.945
fOxygen50:fTemp5:fRH32.8:Days   -5.896e-03  8.360e-02  -0.071    0.944
fOxygen99:fTemp5:fRH32.8:Days   -1.048e-02  1.669e-01  -0.063    0.950
fOxygen1:fTemp13:fRH32.8:Days   -3.863e-04  6.591e-02  -0.006    0.995
fOxygen5.2:fTemp13:fRH32.8:Days -2.279e-03  3.459e-02  -0.066    0.947
fOxygen10:fTemp13:fRH32.8:Days  -3.583e-03  5.742e-02  -0.062    0.950
fOxygen21:fTemp13:fRH32.8:Days  -8.233e-03  1.140e-01  -0.072    0.942
fOxygen50:fTemp13:fRH32.8:Days  -1.400e-02  1.810e-01  -0.077    0.938
fOxygen99:fTemp13:fRH32.8:Days  -2.219e-02  3.338e-01  -0.066    0.947
fOxygen1:fTemp20:fRH32.8:Days   -1.142e-03  1.972e-02  -0.058    0.954
fOxygen5.2:fTemp20:fRH32.8:Days -4.968e-03  8.044e-02  -0.062    0.951
fOxygen10:fTemp20:fRH32.8:Days  -8.818e-03  1.129e-01  -0.078    0.938
fOxygen21:fTemp20:fRH32.8:Days  -1.554e-02  2.035e-01  -0.076    0.939
fOxygen50:fTemp20:fRH32.8:Days  -2.574e-02  3.932e-01  -0.065    0.948
fOxygen99:fTemp20:fRH32.8:Days  -6.109e-02  1.240e+00  -0.049    0.961
fOxygen1:fTemp30:fRH32.8:Days   -5.879e-03  8.492e-02  -0.069    0.945
fOxygen5.2:fTemp30:fRH32.8:Days -1.089e-02  1.300e-01  -0.084    0.933
fOxygen10:fTemp30:fRH32.8:Days  -1.828e-02  2.444e-01  -0.075    0.940
fOxygen21:fTemp30:fRH32.8:Days  -3.235e-02  5.238e-01  -0.062    0.951
fOxygen50:fTemp30:fRH32.8:Days  -6.968e-02  1.377e+00  -0.051    0.960
fOxygen99:fTemp30:fRH32.8:Days  -1.169e-01  2.882e+00  -0.041    0.968
fOxygen1:fTemp5:fRH43.4:Days    -1.561e-05  2.856e-02  -0.001    1.000
fOxygen5.2:fTemp5:fRH43.4:Days  -5.663e-04  2.095e-02  -0.027    0.978
fOxygen10:fTemp5:fRH43.4:Days   -1.102e-03  1.880e-02  -0.059    0.953
fOxygen21:fTemp5:fRH43.4:Days   -2.392e-03  4.044e-02  -0.059    0.953
fOxygen50:fTemp5:fRH43.4:Days   -6.620e-03  1.245e-01  -0.053    0.958
fOxygen99:fTemp5:fRH43.4:Days   -1.216e-02  1.925e-01  -0.063    0.950
fOxygen1:fTemp13:fRH43.4:Days   -9.643e-04  1.946e-02  -0.050    0.960
fOxygen5.2:fTemp13:fRH43.4:Days -1.624e-03  4.210e-02  -0.039    0.969
fOxygen10:fTemp13:fRH43.4:Days  -2.760e-03  4.007e-02  -0.069    0.945
fOxygen21:fTemp13:fRH43.4:Days  -6.458e-03  1.141e-01  -0.057    0.955
fOxygen50:fTemp13:fRH43.4:Days  -1.574e-02  2.402e-01  -0.066    0.948
fOxygen99:fTemp13:fRH43.4:Days  -1.818e-02  2.769e-01  -0.066    0.948
fOxygen1:fTemp20:fRH43.4:Days   -3.861e-03  6.584e-02  -0.059    0.953
fOxygen5.2:fTemp20:fRH43.4:Days -4.414e-03  7.533e-02  -0.059    0.953
fOxygen10:fTemp20:fRH43.4:Days  -7.028e-03  1.091e-01  -0.064    0.949
fOxygen21:fTemp20:fRH43.4:Days  -1.203e-02  1.775e-01  -0.068    0.946
fOxygen50:fTemp20:fRH43.4:Days  -2.343e-02  3.417e-01  -0.069    0.945
fOxygen99:fTemp20:fRH43.4:Days  -3.294e-02  6.209e-01  -0.053    0.958
fOxygen1:fTemp30:fRH43.4:Days   -2.001e-02  3.394e-01  -0.059    0.953
fOxygen5.2:fTemp30:fRH43.4:Days -2.519e-02  4.202e-01  -0.060    0.952
fOxygen10:fTemp30:fRH43.4:Days  -2.919e-02  4.618e-01  -0.063    0.950
fOxygen21:fTemp30:fRH43.4:Days  -4.845e-02  9.260e-01  -0.052    0.958
fOxygen50:fTemp30:fRH43.4:Days  -8.372e-02  1.870e+00  -0.045    0.964
fOxygen99:fTemp30:fRH43.4:Days  -1.319e-01  3.300e+00  -0.040    0.968
fOxygen1:fTemp5:fRH60.3:Days    -2.024e-03  3.290e-02  -0.062    0.951
fOxygen5.2:fTemp5:fRH60.3:Days  -2.465e-03  3.956e-02  -0.062    0.950
fOxygen10:fTemp5:fRH60.3:Days   -3.013e-03  4.185e-02  -0.072    0.943
fOxygen21:fTemp5:fRH60.3:Days   -4.627e-03  7.455e-02  -0.062    0.951
fOxygen50:fTemp5:fRH60.3:Days   -1.083e-02  1.426e-01  -0.076    0.940
fOxygen99:fTemp5:fRH60.3:Days   -1.716e-02  2.446e-01  -0.070    0.944
fOxygen1:fTemp13:fRH60.3:Days   -9.514e-03  1.288e-01  -0.074    0.941
fOxygen5.2:fTemp13:fRH60.3:Days -1.136e-02  1.432e-01  -0.079    0.937
fOxygen10:fTemp13:fRH60.3:Days  -1.125e-02  1.335e-01  -0.084    0.933
fOxygen21:fTemp13:fRH60.3:Days  -1.371e-02  1.832e-01  -0.075    0.940
fOxygen50:fTemp13:fRH60.3:Days  -2.414e-02  3.791e-01  -0.064    0.949
fOxygen99:fTemp13:fRH60.3:Days  -4.989e-02  9.000e-01  -0.055    0.956
fOxygen1:fTemp20:fRH60.3:Days   -2.958e-02  6.469e-01  -0.046    0.964
fOxygen5.2:fTemp20:fRH60.3:Days -3.210e-02  6.204e-01  -0.052    0.959
fOxygen10:fTemp20:fRH60.3:Days  -3.525e-02  5.942e-01  -0.059    0.953
fOxygen21:fTemp20:fRH60.3:Days  -4.182e-02  7.946e-01  -0.053    0.958
fOxygen50:fTemp20:fRH60.3:Days  -6.298e-02  1.240e+00  -0.051    0.959
fOxygen99:fTemp20:fRH60.3:Days  -9.313e-02  2.163e+00  -0.043    0.966
fOxygen1:fTemp30:fRH60.3:Days   -1.079e-01  2.574e+00  -0.042    0.967
fOxygen5.2:fTemp30:fRH60.3:Days -9.946e-02  2.452e+00  -0.041    0.968
fOxygen10:fTemp30:fRH60.3:Days  -1.058e-01  2.617e+00  -0.040    0.968
fOxygen21:fTemp30:fRH60.3:Days  -1.079e-01  2.487e+00  -0.043    0.965
fOxygen50:fTemp30:fRH60.3:Days  -2.056e-01  5.247e+00  -0.039    0.969
fOxygen99:fTemp30:fRH60.3:Days  -2.523e-01  6.597e+00  -0.038    0.970

(Dispersion parameter for quasibinomial family taken to be 373614.1)

    Null deviance: 257290  on 762  degrees of freedom
Residual deviance:  10676  on 666  degrees of freedom
AIC: NA

Number of Fisher Scoring iterations: 10

> meanDev <- deviance(probitModel) / df.residual(probitModel)
> meanDev
[1] 16.02947
> 
> ##### Contribution of each storage condition to the deviance
> data$ideviance <- binomialDeviance(data$nGerminated/data$nSeeds, data$nSeeds, fitted(probitModel))$ideviance
> zz0 <- tapply(data$ideviance, list(data$fTemp,data$fOxygen,data$fRH), mean)
> for (ii in 1:4) {
+   cat(paste0("\nRH20mean: ", levels(data$fRH)[ii], "\n"))
+   pr(as.data.frame(zz0[,,ii]), field=9, deci=1, sq=TRUE)
+   if (ii==4) cat("\n")
+ }

RH20mean: 16
           1       5.2        10        21        50        99
5        1.3       2.8       1.9       6.1      22.4      11.6
13       1.8       8.9      13.3       9.4      11.4      17.3
20       1.5       4.2       5.9      10.8      14.4      19.1
30       5.4       7.3       5.2      15.6      14.6      59.4

RH20mean: 32.8
           1       5.2        10        21        50        99
5        0.2       2.1       1.9       5.2      28.7      35.4
13       0.3       5.1      11.1      19.6      48.6      64.5
20       1.2       3.2       8.6      33.5      56.4      44.2
30      11.3       3.5       4.3      15.5      36.2      67.2

RH20mean: 43.4
           1       5.2        10        21        50        99
5        1.1       0.2       1.3       3.6      20.8      33.9
13       5.6       9.8       3.3       5.3      31.9      91.6
20       9.1       1.9       1.5       3.0      34.6      80.8
30       3.1       1.0       4.4       1.0      10.5      22.9

RH20mean: 60.3
           1       5.2        10        21        50        99
5        3.3       5.3       2.4       4.5       3.2      16.5
13       2.5       1.1       2.9       4.6       6.3       2.0
20       2.9       3.3       2.4       3.7       1.7       2.6
30      13.2      18.1      18.9      24.3       4.8       8.7

> 
> ##### Get regression coeffcicient for each viability curve
> ##### Also calculate each p50 value for Figure 5
> beta  <- summary(probitModel)$coef[,1]
> grid <- expand.grid(levOxygen, levTemp, levRH)
> rhtarget <- c(15,30,45,60)[as.factor(grid[,3])]
> estimates <- data.frame(rhtarget, rh=grid[,3], temp=grid[,2], oxy=grid[,1], alpha=alpha, beta)
> estimates$p50 <- -alpha/beta
> pr(estimates, nspace=3)

                                  rhtarget     rh   temp    oxy   alpha      beta      p50
fOxygen1:fTemp5:fRH16:Days              15   16.0      5    1.0   1.606   -0.0002     9260
fOxygen5.2:fTemp5:fRH16:Days            15   16.0      5    5.2   1.606   -0.0009     1697
fOxygen10:fTemp5:fRH16:Days             15   16.0      5   10.0   1.606   -0.0009     1880
fOxygen21:fTemp5:fRH16:Days             15   16.0      5   21.0   1.606   -0.0012     1297
fOxygen50:fTemp5:fRH16:Days             15   16.0      5   50.0   1.606   -0.0022      718
fOxygen99:fTemp5:fRH16:Days             15   16.0      5   99.0   1.606   -0.0049      325
fOxygen1:fTemp13:fRH16:Days             15   16.0     13    1.0   1.606   -0.0004     3973
fOxygen5.2:fTemp13:fRH16:Days           15   16.0     13    5.2   1.606   -0.0014     1165
fOxygen10:fTemp13:fRH16:Days            15   16.0     13   10.0   1.606   -0.0020      807
fOxygen21:fTemp13:fRH16:Days            15   16.0     13   21.0   1.606   -0.0036      443
fOxygen50:fTemp13:fRH16:Days            15   16.0     13   50.0   1.606   -0.0072      223
fOxygen99:fTemp13:fRH16:Days            15   16.0     13   99.0   1.606   -0.0118      137
fOxygen1:fTemp20:fRH16:Days             15   16.0     20    1.0   1.606   -0.0007     2199
fOxygen5.2:fTemp20:fRH16:Days           15   16.0     20    5.2   1.606   -0.0030      544
fOxygen10:fTemp20:fRH16:Days            15   16.0     20   10.0   1.606   -0.0051      318
fOxygen21:fTemp20:fRH16:Days            15   16.0     20   21.0   1.606   -0.0083      193
fOxygen50:fTemp20:fRH16:Days            15   16.0     20   50.0   1.606   -0.0143      112
fOxygen99:fTemp20:fRH16:Days            15   16.0     20   99.0   1.606   -0.0212       76
fOxygen1:fTemp30:fRH16:Days             15   16.0     30    1.0   1.606   -0.0020      808
fOxygen5.2:fTemp30:fRH16:Days           15   16.0     30    5.2   1.606   -0.0083      194
fOxygen10:fTemp30:fRH16:Days            15   16.0     30   10.0   1.606   -0.0144      111
fOxygen21:fTemp30:fRH16:Days            15   16.0     30   21.0   1.606   -0.0228       70
fOxygen50:fTemp30:fRH16:Days            15   16.0     30   50.0   1.606   -0.0410       39
fOxygen99:fTemp30:fRH16:Days            15   16.0     30   99.0   1.606   -0.1260       13
fOxygen1:fTemp5:fRH32.8:Days            30   32.8      5    1.0   1.606   -0.0003     4755
fOxygen5.2:fTemp5:fRH32.8:Days          30   32.8      5    5.2   1.606   -0.0009     1782
fOxygen10:fTemp5:fRH32.8:Days           30   32.8      5   10.0   1.606   -0.0014     1177
fOxygen21:fTemp5:fRH32.8:Days           30   32.8      5   21.0   1.606   -0.0030      536
fOxygen50:fTemp5:fRH32.8:Days           30   32.8      5   50.0   1.606   -0.0059      272
fOxygen99:fTemp5:fRH32.8:Days           30   32.8      5   99.0   1.606   -0.0105      153
fOxygen1:fTemp13:fRH32.8:Days           30   32.8     13    1.0   1.606   -0.0004     4158
fOxygen5.2:fTemp13:fRH32.8:Days         30   32.8     13    5.2   1.606   -0.0023      705
fOxygen10:fTemp13:fRH32.8:Days          30   32.8     13   10.0   1.606   -0.0036      448
fOxygen21:fTemp13:fRH32.8:Days          30   32.8     13   21.0   1.606   -0.0082      195
fOxygen50:fTemp13:fRH32.8:Days          30   32.8     13   50.0   1.606   -0.0140      115
fOxygen99:fTemp13:fRH32.8:Days          30   32.8     13   99.0   1.606   -0.0222       72
fOxygen1:fTemp20:fRH32.8:Days           30   32.8     20    1.0   1.606   -0.0011     1407
fOxygen5.2:fTemp20:fRH32.8:Days         30   32.8     20    5.2   1.606   -0.0050      323
fOxygen10:fTemp20:fRH32.8:Days          30   32.8     20   10.0   1.606   -0.0088      182
fOxygen21:fTemp20:fRH32.8:Days          30   32.8     20   21.0   1.606   -0.0155      103
fOxygen50:fTemp20:fRH32.8:Days          30   32.8     20   50.0   1.606   -0.0257       62
fOxygen99:fTemp20:fRH32.8:Days          30   32.8     20   99.0   1.606   -0.0611       26
fOxygen1:fTemp30:fRH32.8:Days           30   32.8     30    1.0   1.606   -0.0059      273
fOxygen5.2:fTemp30:fRH32.8:Days         30   32.8     30    5.2   1.606   -0.0109      148
fOxygen10:fTemp30:fRH32.8:Days          30   32.8     30   10.0   1.606   -0.0183       88
fOxygen21:fTemp30:fRH32.8:Days          30   32.8     30   21.0   1.606   -0.0323       50
fOxygen50:fTemp30:fRH32.8:Days          30   32.8     30   50.0   1.606   -0.0697       23
fOxygen99:fTemp30:fRH32.8:Days          30   32.8     30   99.0   1.606   -0.1169       14
fOxygen1:fTemp5:fRH43.4:Days            45   43.4      5    1.0   1.606   -0.0000   102930
fOxygen5.2:fTemp5:fRH43.4:Days          45   43.4      5    5.2   1.606   -0.0006     2836
fOxygen10:fTemp5:fRH43.4:Days           45   43.4      5   10.0   1.606   -0.0011     1458
fOxygen21:fTemp5:fRH43.4:Days           45   43.4      5   21.0   1.606   -0.0024      671
fOxygen50:fTemp5:fRH43.4:Days           45   43.4      5   50.0   1.606   -0.0066      243
fOxygen99:fTemp5:fRH43.4:Days           45   43.4      5   99.0   1.606   -0.0122      132
fOxygen1:fTemp13:fRH43.4:Days           45   43.4     13    1.0   1.606   -0.0010     1666
fOxygen5.2:fTemp13:fRH43.4:Days         45   43.4     13    5.2   1.606   -0.0016      989
fOxygen10:fTemp13:fRH43.4:Days          45   43.4     13   10.0   1.606   -0.0028      582
fOxygen21:fTemp13:fRH43.4:Days          45   43.4     13   21.0   1.606   -0.0065      249
fOxygen50:fTemp13:fRH43.4:Days          45   43.4     13   50.0   1.606   -0.0157      102
fOxygen99:fTemp13:fRH43.4:Days          45   43.4     13   99.0   1.606   -0.0182       88
fOxygen1:fTemp20:fRH43.4:Days           45   43.4     20    1.0   1.606   -0.0039      416
fOxygen5.2:fTemp20:fRH43.4:Days         45   43.4     20    5.2   1.606   -0.0044      364
fOxygen10:fTemp20:fRH43.4:Days          45   43.4     20   10.0   1.606   -0.0070      229
fOxygen21:fTemp20:fRH43.4:Days          45   43.4     20   21.0   1.606   -0.0120      134
fOxygen50:fTemp20:fRH43.4:Days          45   43.4     20   50.0   1.606   -0.0234       69
fOxygen99:fTemp20:fRH43.4:Days          45   43.4     20   99.0   1.606   -0.0329       49
fOxygen1:fTemp30:fRH43.4:Days           45   43.4     30    1.0   1.606   -0.0200       80
fOxygen5.2:fTemp30:fRH43.4:Days         45   43.4     30    5.2   1.606   -0.0252       64
fOxygen10:fTemp30:fRH43.4:Days          45   43.4     30   10.0   1.606   -0.0292       55
fOxygen21:fTemp30:fRH43.4:Days          45   43.4     30   21.0   1.606   -0.0485       33
fOxygen50:fTemp30:fRH43.4:Days          45   43.4     30   50.0   1.606   -0.0837       19
fOxygen99:fTemp30:fRH43.4:Days          45   43.4     30   99.0   1.606   -0.1319       12
fOxygen1:fTemp5:fRH60.3:Days            60   60.3      5    1.0   1.606   -0.0020      794
fOxygen5.2:fTemp5:fRH60.3:Days          60   60.3      5    5.2   1.606   -0.0025      652
fOxygen10:fTemp5:fRH60.3:Days           60   60.3      5   10.0   1.606   -0.0030      533
fOxygen21:fTemp5:fRH60.3:Days           60   60.3      5   21.0   1.606   -0.0046      347
fOxygen50:fTemp5:fRH60.3:Days           60   60.3      5   50.0   1.606   -0.0108      148
fOxygen99:fTemp5:fRH60.3:Days           60   60.3      5   99.0   1.606   -0.0172       94
fOxygen1:fTemp13:fRH60.3:Days           60   60.3     13    1.0   1.606   -0.0095      169
fOxygen5.2:fTemp13:fRH60.3:Days         60   60.3     13    5.2   1.606   -0.0114      141
fOxygen10:fTemp13:fRH60.3:Days          60   60.3     13   10.0   1.606   -0.0113      143
fOxygen21:fTemp13:fRH60.3:Days          60   60.3     13   21.0   1.606   -0.0137      117
fOxygen50:fTemp13:fRH60.3:Days          60   60.3     13   50.0   1.606   -0.0241       67
fOxygen99:fTemp13:fRH60.3:Days          60   60.3     13   99.0   1.606   -0.0499       32
fOxygen1:fTemp20:fRH60.3:Days           60   60.3     20    1.0   1.606   -0.0296       54
fOxygen5.2:fTemp20:fRH60.3:Days         60   60.3     20    5.2   1.606   -0.0321       50
fOxygen10:fTemp20:fRH60.3:Days          60   60.3     20   10.0   1.606   -0.0352       46
fOxygen21:fTemp20:fRH60.3:Days          60   60.3     20   21.0   1.606   -0.0418       38
fOxygen50:fTemp20:fRH60.3:Days          60   60.3     20   50.0   1.606   -0.0630       26
fOxygen99:fTemp20:fRH60.3:Days          60   60.3     20   99.0   1.606   -0.0931       17
fOxygen1:fTemp30:fRH60.3:Days           60   60.3     30    1.0   1.606   -0.1079       15
fOxygen5.2:fTemp30:fRH60.3:Days         60   60.3     30    5.2   1.606   -0.0995       16
fOxygen10:fTemp30:fRH60.3:Days          60   60.3     30   10.0   1.606   -0.1058       15
fOxygen21:fTemp30:fRH60.3:Days          60   60.3     30   21.0   1.606   -0.1079       15
fOxygen50:fTemp30:fRH60.3:Days          60   60.3     30   50.0   1.606   -0.2056        8
fOxygen99:fTemp30:fRH60.3:Days          60   60.3     30   99.0   1.606   -0.2523        6

> 
> ##### Regression of log(p50) vs log(Oxy) per Temp/RH level INCLUDING/EXCLUDING Oxy=1%
> for (limitOXY in c(0,2)) {
+   subset <- estimates[(estimates$oxy>limitOXY), ]
+   subset$logp50 <- log10(subset$p50)
+   subset$logoxy <- log10(subset$oxy)
+   subset$temp   <- as.factor(subset$temp)
+   subset$rh     <- as.factor(subset$rh)
+   lm0  <- lm(logp50 ~ 0 + (temp:rh)/logoxy, data=subset)
+   esti <- matrix(coef(lm0)[16+1:16], ncol=4, byrow=FALSE)
+   ##### Add mean over temperature levels
+   esti <- rbind(esti, colMeans(esti))
+   colnames(esti) <- paste0("RH=", unique(data$RH20mean))
+   rownames(esti) <- c(paste0("TEMP=", unique(data$Temp)), "Mean")
+   cat(paste0("\nlogOXY effects for OXY levels larger than ", limitOXY, "\n\n"))
+   print(round(esti,2))
+ }

logOXY effects for OXY levels larger than 0

        RH=16 RH=32.8 RH=43.4 RH=60.3
TEMP=5  -0.66   -0.76   -1.41   -0.48
TEMP=13 -0.73   -0.88   -0.71   -0.33
TEMP=20 -0.73   -0.83   -0.51   -0.24
TEMP=30 -0.85   -0.67   -0.42   -0.19
Mean    -0.74   -0.79   -0.76   -0.31

logOXY effects for OXY levels larger than 2

        RH=16 RH=32.8 RH=43.4 RH=60.3
TEMP=5  -0.57   -0.85   -1.06   -0.69
TEMP=13 -0.74   -0.79   -0.88   -0.50
TEMP=20 -0.66   -0.81   -0.70   -0.36
TEMP=30 -0.86   -0.81   -0.58   -0.34
Mean    -0.71   -0.81   -0.80   -0.47
> 
> ##### Three driest conditions
> global <- round(mean(esti[1:4,1:3]),2)
> global
[1] -0.78
> efactor <- round(2^(-global),2)
> efactor
[1] 1.72
> mult <- log(21)/log(2)
> mult
[1] 4.392317
> efactor^c(1,2,mult, 4.4, 4.39)
[1]  1.72000  2.95840 10.82719 10.87239 10.81359
> 
> ##### Get fitted curves for Figure 1-4
> days   <- 0:3000
> fitted <- as.data.frame(matrix(nrow=length(days), ncol=length(beta)+1))
> nfitted <- gsub(":Days", "", rownames(estimates))
> nfitted <- gsub(":", "-", nfitted)
> colnames(fitted) <- c("days", nfitted)
> fitted$days <- days
> for (ii in 1:length(beta)) {
+   lp <- alpha + beta[ii]*days
+   fitted[,ii+1] <- 100* pnorm(lp)
+ }
> 
> proc.time()
   user  system elapsed 
   0.23    0.03    0.53 
