# Supplementary material for: Modelling the quantitative effect of oxygen on the ageing of primed celery seeds
Source: Plant J. 2025 Apr 17;122(1):e70066. doi: 10.1111/tpj.70066 (PMC12005833; doi:10.1111/tpj.70066)
Supplement: Supplementary file 5 — Appendix S5. R scripts used in the modelling. [file TPJ-122-0-s001.zip › 02-Separate-RH16.Rout]

> ##### Model for specific RH value
> source(".ERfit.R")
> source(".Utils.R")
> RH <- 16.0
> 
> ##### Import data. Replace target RH by mean RH.
> library(openxlsx)
> data <- read.xlsx("Supporting Data S1 - Experimental data.xlsx", sheet="Data")
> data$RH <- data$RH20mean
> 
> ##### Estimate initial viability
> germ0   <- data$nGerminated[data$Week==0]
> nseeds0 <- data$nSeeds[data$Week==0]
> initViability <- sum(germ0)/sum(nseeds0)
> alpha <- qnorm(initViability)
> 
> ##### Subset to positive storage days and specific RH values; also omit 1% oxygen
> data <- data[(data$RH20mean %in% RH) & (data$Days > 0),]
> if (TRUE) {
+   data <- data[(data$Oxygen > 1),]
+ }
> 
> ##### Create factors for storage conditions
> levRH         <- unique(data$RH)
> levTemp       <- unique(data$Temp)
> levOxygen     <- unique(data$Oxygen)
> data$fRH      <- as.factor(data$RH)
> data$fTemp    <- as.factor(data$Temp)
> data$fOxygen  <- as.factor(data$Oxygen)
> 
> ##### Fit a separate viability curve for each storage condition
> data$offset <- alpha
> probitModel <- glm(cbind(nGerminated,nSeeds-nGerminated) ~ 0 + offset(offset) + fOxygen:fTemp:Days,
+     data=data, family=quasibinomial(probit))
> summary(probitModel)

Call:
glm(formula = cbind(nGerminated, nSeeds - nGerminated) ~ 0 + 
    offset(offset) + fOxygen:fTemp:Days, family = quasibinomial(probit), 
    data = data)

Coefficients:
                          Estimate Std. Error t value Pr(>|t|)  
fOxygen5.2:fTemp5:Days  -0.0009466  0.0005185  -1.826   0.0697 .
fOxygen10:fTemp5:Days   -0.0008544  0.0005170  -1.653   0.1003  
fOxygen21:fTemp5:Days   -0.0012384  0.0005949  -2.082   0.0389 *
fOxygen50:fTemp5:Days   -0.0022383  0.0011850  -1.889   0.0607 .
fOxygen99:fTemp5:Days   -0.0049437  0.0028476  -1.736   0.0844 .
fOxygen5.2:fTemp13:Days -0.0013787  0.0006078  -2.268   0.0246 *
fOxygen10:fTemp13:Days  -0.0019903  0.0010412  -1.912   0.0577 .
fOxygen21:fTemp13:Days  -0.0036238  0.0015407  -2.352   0.0199 *
fOxygen50:fTemp13:Days  -0.0072170  0.0034402  -2.098   0.0375 *
fOxygen99:fTemp13:Days  -0.0117607  0.0057964  -2.029   0.0441 *
fOxygen5.2:fTemp20:Days -0.0029546  0.0012919  -2.287   0.0235 *
fOxygen10:fTemp20:Days  -0.0050554  0.0021670  -2.333   0.0209 *
fOxygen21:fTemp20:Days  -0.0083139  0.0034608  -2.402   0.0174 *
fOxygen50:fTemp20:Days  -0.0142946  0.0055822  -2.561   0.0113 *
fOxygen99:fTemp20:Days  -0.0212159  0.0091713  -2.313   0.0219 *
fOxygen5.2:fTemp30:Days -0.0082787  0.0032100  -2.579   0.0108 *
fOxygen10:fTemp30:Days  -0.0144146  0.0057447  -2.509   0.0131 *
fOxygen21:fTemp30:Days  -0.0228340  0.0108399  -2.106   0.0367 *
fOxygen50:fTemp30:Days  -0.0410290  0.0218449  -1.878   0.0621 .
fOxygen99:fTemp30:Days  -0.1260020  0.0962669  -1.309   0.1924  
---
Signif. codes:  0 '***' 0.001 '**' 0.01 '*' 0.05 '.' 0.1 ' ' 1

(Dispersion parameter for quasibinomial family taken to be 336.107)

    Null deviance: 60082.3  on 184  degrees of freedom
Residual deviance:  2143.4  on 164  degrees of freedom
AIC: NA

Number of Fisher Scoring iterations: 8

> meanDev <- deviance(probitModel) / df.residual(probitModel)
> meanDev
[1] 13.06969
> 
> ##### Estimate P50 and show that log10(P50) is linearly related to temp and logoxy
> results <- expand.grid(levRH, levOxygen, levTemp)
> results <- results[,c(1,3,2)]
> names(results) <- c("rh","temp","oxy")
> results$logoxy <- log10(results$oxy)
> results$alpha  <- alpha
> results$beta   <- summary(probitModel)$coef[,1]
> results$p50    <- -results$alpha/results$beta
> results$logp50 <- log10(results$p50)
> modelP50 <- lm(logp50 ~ temp + logoxy, data=results)
> summary(modelP50)

Call:
lm(formula = logp50 ~ temp + logoxy, data = results)

Residuals:
     Min       1Q   Median       3Q      Max 
-0.22501 -0.01832  0.01339  0.04637  0.10022 

Coefficients:
             Estimate Std. Error t value Pr(>|t|)    
(Intercept)  4.207663   0.071691   58.69  < 2e-16 ***
temp        -0.048770   0.002168  -22.50 4.34e-14 ***
logoxy      -0.711095   0.043203  -16.46 7.03e-12 ***
---
Signif. codes:  0 '***' 0.001 '**' 0.01 '*' 0.05 '.' 0.1 ' ' 1

Residual standard error: 0.08912 on 17 degrees of freedom
Multiple R-squared:  0.9786,	Adjusted R-squared:  0.9761 
F-statistic: 388.5 on 2 and 17 DF,  p-value: 6.459e-15

> 
> ##### Create df to save the P50 estimates for the various models which are fitted below
> p50Grid <- results[, c("rh","temp","oxy","logoxy")]
> p50Grid$Separate <- results$p50
> 
> ##### Create dataframe with possible covariates for E&R model; oxy on the Log scale
> ##### Add quadratic effects and interactions to covariates
> cova <- data.frame(temp=data$Temp, logoxy=log10(data$Oxygen), rh=data$RH)
> cova$temp2   <- cova$temp * cova$temp
> cova$logoxy2 <- cova$logoxy * cova$logoxy
> cova$rh2     <- cova$rh * cova$rh
> for (cc in c("temp.logoxy", "rh.logoxy", "temp.rh")) {
+   ccSplit <- unlist(strsplit(cc, ".", fixed=TRUE))
+   cova[, cc] <- cova[, ccSplit[1]] * cova[, ccSplit[2]]
+ }
> str(cova)
'data.frame':	184 obs. of  9 variables:
 $ temp       : num  5 5 5 5 5 5 5 5 5 5 ...
 $ logoxy     : num  0.716 0.716 0.716 0.716 0.716 ...
 $ rh         : num  16 16 16 16 16 16 16 16 16 16 ...
 $ temp2      : num  25 25 25 25 25 25 25 25 25 25 ...
 $ logoxy2    : num  0.513 0.513 0.513 0.513 0.513 ...
 $ rh2        : num  256 256 256 256 256 256 256 256 256 256 ...
 $ temp.logoxy: num  3.58 3.58 3.58 3.58 3.58 ...
 $ rh.logoxy  : num  11.5 11.5 11.5 11.5 11.5 ...
 $ temp.rh    : num  80 80 80 80 80 80 80 80 80 80 ...
> 
> ##### Fit initial model with temp, logoxy to binomial data
> ##### Initial estimates are provided by modelP50
> parInit <- c(1,-1,-1) * (as.numeric(coef(modelP50)) - log10(c(alpha,1,1)))
> names(parInit) <- c("Constant", "temp", "logoxy")
> parInit
  Constant       temp     logoxy 
4.00183742 0.04876978 0.71109535 
> model <- ERfit(parInit, cova, alpha, data$nGerminated, data$nSeeds, data$Days)
> model$dev
[1] 2785.958
> model$coef
               coef    stderror    tvalue        pvalue
Constant 4.01715977 0.039779110 100.98667 9.257077e-162
temp     0.04882683 0.001087904  44.88157 2.298501e-100
logoxy   0.70753747 0.021747838  32.53369  9.045303e-78
> 
> ##### Add the P50 values of the current model to p50Grid
> p50Grid <- ERp(model$coef, alpha, p50Grid, paste0("Model",0), perc=50)
> pr(p50Grid, field=9, deci=c(1,1,1,2,0,0), row=FALSE)

        rh      temp       oxy    logoxy  Separate    Model0
      16.0       5.0       5.2      0.72      1697      2967
      16.0       5.0      10.0      1.00      1880      1868
      16.0       5.0      21.0      1.32      1297      1105
      16.0       5.0      50.0      1.70       718       598
      16.0       5.0      99.0      2.00       325       369
      16.0      13.0       5.2      0.72      1165      1207
      16.0      13.0      10.0      1.00       807       760
      16.0      13.0      21.0      1.32       443       449
      16.0      13.0      50.0      1.70       223       243
      16.0      13.0      99.0      2.00       137       150
      16.0      20.0       5.2      0.72       544       549
      16.0      20.0      10.0      1.00       318       346
      16.0      20.0      21.0      1.32       193       205
      16.0      20.0      50.0      1.70       112       111
      16.0      20.0      99.0      2.00        76        68
      16.0      30.0       5.2      0.72       194       178
      16.0      30.0      10.0      1.00       111       112
      16.0      30.0      21.0      1.32        70        66
      16.0      30.0      50.0      1.70        39        36
      16.0      30.0      99.0      2.00        13        22

> 
> ##### Save the current model for future use
> keepModel <- list()
> keepModel[[1]] <- model
> 
> ##### Forward selection with quadratic temp and logoxy and their interaction
> try  <- c("temp2", "logoxy2", "temp.logoxy")
> ##### Create dataframe for analysis of deviance
> aoDeviance <- data.frame(Terms=c("Start",try), dev=NA, meandev=NA, devDiff=NA, ftest=NA, ptest=NA)
> aoDeviance[1,2:3] <- c(model$dev, model$dev/model$df.residual)
> 
> ##### Loop over try
> ##### Individually fit all try terms which are not in the current model
> ##### Select the try term which is most significant and add this to the current model
> ##### Update the analysis of deviance
> nloop <- length(try)
> for (iloop in 1:nloop) {
+   ##### Number of terms to try
+   ntry <- length(try)
+   ##### Create a dataframe to store the deviance and ftest for each try term
+   tryAnova <- data.frame(try, dev=NA, meandev=NA, ftest=NA, ptest=NA, select=rep("",ntry))
+   ##### Initial estimates with an extra zero for the try term
+   parInit <- c(model$coef$coef, 0)
+   namesInit <- rownames(model$coef)
+   saveModel <- list()
+   saveCoef  <- list()
+   ##### Loop over try terms and add the try term to the current model
+   for (ii in 1:ntry) {
+     ##### The names of the initial estimates should be set to the names of the covariates
+     names(parInit) <- c(namesInit, try[ii])
+     ##### Fit the model, print results and save results in tryAnova
+     saveModel[[ii]] <- ERfit(parInit, cova, alpha, data$nGerminated, data$nSeeds, data$Days)
+     cat(paste0("\n***** (", iloop, ") Add ", try[ii], " ---> Deviance ", round(saveModel[[ii]]$dev,2), "\n"))
+     saveCoef[[ii]] <- saveModel[[ii]]$coef
+     pr(saveCoef[[ii]], deci=c(5,5,2,3), nspace=3, sq=T)
+     anov <- ERanova(saveModel[[ii]], model)
+     tryAnova[ii, c("dev","meandev","ftest","ptest")] <- c(saveModel[[ii]]$dev,anov[c(1,3,4)])
+   }
+   ##### Select term with minimal p-value
+   selectNr <- which(tryAnova$ptest == min(tryAnova$ptest))
+   selectTerm <- tryAnova[selectNr,1]
+   ##### Print results
+   tryAnova[selectNr,"select"] <- "X"
+   cat(paste0("\n***** (", iloop, ") SELECT term with minimal deviance\n"))
+   pr(tryAnova[order(tryAnova$dev),], deci=c(1,2,2,2,4,NA), row=F, sq=T)
+   cat("\n")
+   ##### Select model and save P50 in p50Grid
+   model <- saveModel[[selectNr]]
+   keepModel[[iloop+1]] <- model
+   p50Grid <- ERp(model$coef, alpha, p50Grid, paste0("Model",iloop))
+   ##### Update analysis of deviance
+   aoDeviance[iloop+1,1] <- paste0("+ ", tryAnova[selectNr, 1])
+   aoDeviance[iloop+1,c(2,3,5,6)] <- tryAnova[selectNr, 2:5]
+   aoDeviance[iloop+1,4] <- aoDeviance[iloop,2] - aoDeviance[iloop+1,2]
+   ##### Remove the selected term from try
+   try   <- try[!(try %in% selectTerm)]
+   if (iloop==nloop) cat("\n")
+ }

***** (1) Add temp2 ---> Deviance 2775.7
               coef   stderror   tvalue   pvalue
Constant    4.04269    0.05090    79.43    0.000
temp        0.05272    0.00490    10.77    0.000
logoxy      0.70642    0.02178    32.43    0.000
temp2      -0.00011    0.00013    -0.82    0.415

***** (1) Add logoxy2 ---> Deviance 2749.17
              coef   stderror   tvalue   pvalue
Constant   3.87180    0.10073    38.44    0.000
temp       0.04863    0.00109    44.45    0.000
logoxy     0.47117    0.15285     3.08    0.002
logoxy2    0.08783    0.05625     1.56    0.120

***** (1) Add temp.logoxy ---> Deviance 2718.35
                 coef   stderror   tvalue   pvalue
Constant      3.87264    0.07743    50.02    0.000
temp          0.04140    0.00367    11.29    0.000
logoxy        0.60033    0.05496    10.92    0.000
temp.logoxy   0.00568    0.00269     2.11    0.036

***** (1) SELECT term with minimal deviance
          try      dev  meandev  ftest   ptest  select
  temp.logoxy  2718.35    15.02   4.50  0.0352       X
      logoxy2  2749.17    15.19   2.42  0.1214        
        temp2  2775.70    15.34   0.67  0.4144        


***** (2) Add temp2 ---> Deviance 2717.42
                  coef   stderror   tvalue   pvalue
Constant       3.88478    0.09202    42.22    0.000
temp           0.04282    0.00683     6.27    0.000
logoxy         0.60314    0.05645    10.68    0.000
temp.logoxy    0.00551    0.00279     1.97    0.050
temp2         -0.00003    0.00013    -0.25    0.805

***** (2) Add logoxy2 ---> Deviance 2659.11
                 coef   stderror   tvalue   pvalue
Constant      3.66771    0.12526    29.28    0.000
temp          0.04017    0.00357    11.25    0.000
logoxy        0.28236    0.16633     1.70    0.091
temp.logoxy   0.00645    0.00262     2.47    0.015
logoxy2       0.11305    0.05619     2.01    0.046

***** (2) SELECT term with minimal deviance
      try      dev  meandev  ftest   ptest  select
  logoxy2  2659.11    14.77   4.01  0.0467       X
    temp2  2717.42    15.10   0.06  0.8046        


***** (3) Add temp2 ---> Deviance 2658.64
                 coef   stderror   tvalue   pvalue
Constant      3.65522    0.14364    25.45    0.000
temp          0.03912    0.00689     5.68    0.000
logoxy        0.27436    0.17259     1.59    0.114
temp.logoxy   0.00659    0.00271     2.43    0.016
logoxy2       0.11522    0.05766     2.00    0.047
temp2         0.00002    0.00014     0.18    0.859

***** (3) SELECT term with minimal deviance
    try      dev  meandev  ftest   ptest  select
  temp2  2658.64    14.85   0.03  0.8592       X


> ##### Table 3: Analysis of deviance for forward selection
> pr(aoDeviance, deci=c(1,2,2,2,2,3), nspace=3, row=F, mis='-')

           Terms       dev   meandev   devDiff   ftest   ptest
           Start   2785.96     15.31         -       -       -
   + temp.logoxy   2718.35     15.02     67.61    4.50   0.035
       + logoxy2   2659.11     14.77     59.24    4.01   0.047
         + temp2   2658.64     14.85      0.47    0.03   0.859

> 
> ##### Table 4: Estimates for selected model
> selected <- 1
> order <- c(1,2,3)
> pr(keepModel[[selected]]$coef[order,], deci=c(5,5,2,3))

             coef  stderror  tvalue  pvalue
Constant  4.01716   0.03978  100.99   0.000
temp      0.04883   0.00109   44.88   0.000
logoxy    0.70754   0.02175   32.53   0.000

> pr(keepModel[[selected]]$coef[order,], field=c(-12,-12,10,10), deci=c(8,8,2,3))

                    coef        stderror     tvalue     pvalue
Constant  4.01715977e+00  3.97791096e-02     100.99      0.000
temp      4.88268253e-02  1.08790379e-03      44.88      0.000
logoxy    7.07537467e-01  2.17478378e-02      32.53      0.000

> 
> ##### Table S1: Estimated p50 for the different models
> pr(p50Grid, deci=0, row=F)

  rh  temp  oxy  logoxy  Separate  Model0  Model1  Model2  Model3
  16     5    5       1      1697    2967    2638    2452    2431
  16     5   10       1      1880    1868    1749    1758    1747
  16     5   21       1      1297    1105    1097    1146    1141
  16     5   50       2       718     598     636     648     646
  16     5   99       2       325     369     414     393     391
  16    13    5       1      1165    1207    1142    1074    1075
  16    13   10       1       807     760     735     745     747
  16    13   21       1       443     449     446     467     469
  16    13   50       2       223     243     248     253     254
  16    13   99       2       137     150     157     148     148
  16    20    5       1       544     549     549     522     524
  16    20   10       1       318     346     344     351     353
  16    20   21       1       193     205     203     213     214
  16    20   50       2       112     111     109     111     111
  16    20   99       2        76      68      67      63      63
  16    30    5       1       194     178     193     186     186
  16    30   10       1       111     112     116     120     120
  16    30   21       1        70      66      66      69      69
  16    30   50       2        39      36      34      34      34
  16    30   99       2        13      22      20      19      18

> 
> ##### Shelf life extension factor
> oxy  <- c(99,50,21,10,5.2)
> temp <- c(5,13,20,30)
> loxy <- length(oxy)
> ltemp <- length(temp)
> temp <- rep(temp, each=loxy)
> oxy  <- rep(oxy, times=ltemp)
> 
> ##### TEMP drop of 5
> gridTEMP <- data.frame(rh=RH, oxy=oxy, logoxy=log10(oxy), temp_1=temp, temp_2=temp-5)
> ratio <- ERratio(keepModel[[selected]]$coef, keepModel[[selected]]$vcov, gridTEMP)
> pr(ratio[,c(1:2,4:9)], row=F, nspace=1, field=9, deci=c(1,1,0,0,2,3,2,2))

       rh      oxy   temp_1   temp_2    ratio  ratioSE   ratioL   ratioR
     16.0     99.0        5        0     1.75    0.022     1.71     1.80
     16.0     50.0        5        0     1.75    0.022     1.71     1.80
     16.0     21.0        5        0     1.75    0.022     1.71     1.80
     16.0     10.0        5        0     1.75    0.022     1.71     1.80
     16.0      5.2        5        0     1.75    0.022     1.71     1.80
     16.0     99.0       13        8     1.75    0.022     1.71     1.80
     16.0     50.0       13        8     1.75    0.022     1.71     1.80
     16.0     21.0       13        8     1.75    0.022     1.71     1.80
     16.0     10.0       13        8     1.75    0.022     1.71     1.80
     16.0      5.2       13        8     1.75    0.022     1.71     1.80
     16.0     99.0       20       15     1.75    0.022     1.71     1.80
     16.0     50.0       20       15     1.75    0.022     1.71     1.80
     16.0     21.0       20       15     1.75    0.022     1.71     1.80
     16.0     10.0       20       15     1.75    0.022     1.71     1.80
     16.0      5.2       20       15     1.75    0.022     1.71     1.80
     16.0     99.0       30       25     1.75    0.022     1.71     1.80
     16.0     50.0       30       25     1.75    0.022     1.71     1.80
     16.0     21.0       30       25     1.75    0.022     1.71     1.80
     16.0     10.0       30       25     1.75    0.022     1.71     1.80
     16.0      5.2       30       25     1.75    0.022     1.71     1.80

> 
> ##### OXY halving
> gridOXY <- data.frame(rh=RH, temp=temp, oxy1=oxy, oxy2=oxy/2, logoxy_1=log10(oxy), logoxy_2=log10(oxy/2))
> ratio <- ERratio(keepModel[[selected]]$coef, keepModel[[selected]]$vcov, gridOXY)
> pr(ratio[,c(1:4,7:10)], row=F, nspace=1, field=9, deci=c(1,0,1,1,2,3,2,2))

       rh     temp     oxy1     oxy2    ratio  ratioSE   ratioL   ratioR
     16.0        5     99.0     49.5     1.63    0.025     1.59     1.68
     16.0        5     50.0     25.0     1.63    0.025     1.59     1.68
     16.0        5     21.0     10.5     1.63    0.025     1.59     1.68
     16.0        5     10.0      5.0     1.63    0.025     1.59     1.68
     16.0        5      5.2      2.6     1.63    0.025     1.59     1.68
     16.0       13     99.0     49.5     1.63    0.025     1.59     1.68
     16.0       13     50.0     25.0     1.63    0.025     1.59     1.68
     16.0       13     21.0     10.5     1.63    0.025     1.59     1.68
     16.0       13     10.0      5.0     1.63    0.025     1.59     1.68
     16.0       13      5.2      2.6     1.63    0.025     1.59     1.68
     16.0       20     99.0     49.5     1.63    0.025     1.59     1.68
     16.0       20     50.0     25.0     1.63    0.025     1.59     1.68
     16.0       20     21.0     10.5     1.63    0.025     1.59     1.68
     16.0       20     10.0      5.0     1.63    0.025     1.59     1.68
     16.0       20      5.2      2.6     1.63    0.025     1.59     1.68
     16.0       30     99.0     49.5     1.63    0.025     1.59     1.68
     16.0       30     50.0     25.0     1.63    0.025     1.59     1.68
     16.0       30     21.0     10.5     1.63    0.025     1.59     1.68
     16.0       30     10.0      5.0     1.63    0.025     1.59     1.68
     16.0       30      5.2      2.6     1.63    0.025     1.59     1.68

> 
> ##### TEMP increase of 5
> gridTEMP <- data.frame(rh=RH, oxy=oxy, logoxy=log10(oxy), temp_1=temp-5, temp_2=temp)
> ratio <- ERratio(keepModel[[selected]]$coef, keepModel[[selected]]$vcov, gridTEMP)
> pr(ratio[,c(1:2,4:9)], row=F, nspace=1, field=9, deci=c(1,1,0,0,2,3,2,2))

       rh      oxy   temp_1   temp_2    ratio  ratioSE   ratioL   ratioR
     16.0     99.0        0        5     0.57    0.007     0.56     0.58
     16.0     50.0        0        5     0.57    0.007     0.56     0.58
     16.0     21.0        0        5     0.57    0.007     0.56     0.58
     16.0     10.0        0        5     0.57    0.007     0.56     0.58
     16.0      5.2        0        5     0.57    0.007     0.56     0.58
     16.0     99.0        8       13     0.57    0.007     0.56     0.58
     16.0     50.0        8       13     0.57    0.007     0.56     0.58
     16.0     21.0        8       13     0.57    0.007     0.56     0.58
     16.0     10.0        8       13     0.57    0.007     0.56     0.58
     16.0      5.2        8       13     0.57    0.007     0.56     0.58
     16.0     99.0       15       20     0.57    0.007     0.56     0.58
     16.0     50.0       15       20     0.57    0.007     0.56     0.58
     16.0     21.0       15       20     0.57    0.007     0.56     0.58
     16.0     10.0       15       20     0.57    0.007     0.56     0.58
     16.0      5.2       15       20     0.57    0.007     0.56     0.58
     16.0     99.0       25       30     0.57    0.007     0.56     0.58
     16.0     50.0       25       30     0.57    0.007     0.56     0.58
     16.0     21.0       25       30     0.57    0.007     0.56     0.58
     16.0     10.0       25       30     0.57    0.007     0.56     0.58
     16.0      5.2       25       30     0.57    0.007     0.56     0.58

> 
> proc.time()
   user  system elapsed 
   0.10    0.00    0.87 
