# Supplementary material for: Modelling the quantitative effect of oxygen on the ageing of primed celery seeds
Source: Plant J. 2025 Apr 17;122(1):e70066. doi: 10.1111/tpj.70066 (PMC12005833; doi:10.1111/tpj.70066)
Supplement: Supplementary file 5 — Appendix S5. R scripts used in the modelling. [file TPJ-122-0-s001.zip › 03-Separate-RH33.Rout]

> ##### Model for specific RH value
> source(".ERfit.R")
> source(".Utils.R")
> RH <- 32.8
> 
> ##### Import data. Replace target RH by mean RH.
> library(openxlsx)
> data <- read.xlsx("Supporting Data S1 - Experimental data.xlsx", sheet="Data")
> data$RH <- data$RH20mean
> 
> ##### Estimate initial viability
> germ0   <- data$nGerminated[data$Week==0]
> nseeds0 <- data$nSeeds[data$Week==0]
> initViability <- sum(germ0)/sum(nseeds0)
> alpha <- qnorm(initViability)
> 
> ##### Subset to positive storage days and specific RH values; also omit 1% oxygen
> data <- data[(data$RH20mean %in% RH) & (data$Days > 0),]
> if (TRUE) {
+   data <- data[(data$Oxygen > 1),]
+ }
> 
> ##### Create factors for storage conditions
> levRH         <- unique(data$RH)
> levTemp       <- unique(data$Temp)
> levOxygen     <- unique(data$Oxygen)
> data$fRH      <- as.factor(data$RH)
> data$fTemp    <- as.factor(data$Temp)
> data$fOxygen  <- as.factor(data$Oxygen)
> 
> ##### Fit a separate viability curve for each storage condition
> data$offset <- alpha
> probitModel <- glm(cbind(nGerminated,nSeeds-nGerminated) ~ 0 + offset(offset) + fOxygen:fTemp:Days,
+     data=data, family=quasibinomial(probit))
> summary(probitModel)

Call:
glm(formula = cbind(nGerminated, nSeeds - nGerminated) ~ 0 + 
    offset(offset) + fOxygen:fTemp:Days, family = quasibinomial(probit), 
    data = data)

Coefficients:
                          Estimate Std. Error t value Pr(>|t|)
fOxygen5.2:fTemp5:Days  -0.0009015  0.0304827  -0.030    0.976
fOxygen10:fTemp5:Days   -0.0013645  0.0441970  -0.031    0.975
fOxygen21:fTemp5:Days   -0.0029949  0.0852424  -0.035    0.972
fOxygen50:fTemp5:Days   -0.0058963  0.1630453  -0.036    0.971
fOxygen99:fTemp5:Days   -0.0104848  0.3254123  -0.032    0.974
fOxygen5.2:fTemp13:Days -0.0022788  0.0674668  -0.034    0.973
fOxygen10:fTemp13:Days  -0.0035834  0.1119920  -0.032    0.975
fOxygen21:fTemp13:Days  -0.0082330  0.2222481  -0.037    0.970
fOxygen50:fTemp13:Days  -0.0139999  0.3530965  -0.040    0.968
fOxygen99:fTemp13:Days  -0.0221890  0.6511003  -0.034    0.973
fOxygen5.2:fTemp20:Days -0.0049681  0.1568903  -0.032    0.975
fOxygen10:fTemp20:Days  -0.0088178  0.2202142  -0.040    0.968
fOxygen21:fTemp20:Days  -0.0155443  0.3969429  -0.039    0.969
fOxygen50:fTemp20:Days  -0.0257410  0.7669472  -0.034    0.973
fOxygen99:fTemp20:Days  -0.0610950  2.4191895  -0.025    0.980
fOxygen5.2:fTemp30:Days -0.0108883  0.2535720  -0.043    0.966
fOxygen10:fTemp30:Days  -0.0182784  0.4766316  -0.038    0.969
fOxygen21:fTemp30:Days  -0.0323488  1.0215870  -0.032    0.975
fOxygen50:fTemp30:Days  -0.0696763  2.6861743  -0.026    0.979
fOxygen99:fTemp30:Days  -0.1168508  5.6206959  -0.021    0.983

(Dispersion parameter for quasibinomial family taken to be 1421129)

    Null deviance: 69141.3  on 181  degrees of freedom
Residual deviance:  4125.5  on 161  degrees of freedom
AIC: NA

Number of Fisher Scoring iterations: 10

> meanDev <- deviance(probitModel) / df.residual(probitModel)
> meanDev
[1] 25.6244
> 
> ##### Estimate P50 and show that log10(P50) is linearly related to temp and logoxy
> results <- expand.grid(levRH, levOxygen, levTemp)
> results <- results[,c(1,3,2)]
> names(results) <- c("rh","temp","oxy")
> results$logoxy <- log10(results$oxy)
> results$alpha  <- alpha
> results$beta   <- summary(probitModel)$coef[,1]
> results$p50    <- -results$alpha/results$beta
> results$logp50 <- log10(results$p50)
> modelP50 <- lm(logp50 ~ temp + logoxy, data=results)
> summary(modelP50)

Call:
lm(formula = logp50 ~ temp + logoxy, data = results)

Residuals:
     Min       1Q   Median       3Q      Max 
-0.10663 -0.03164  0.01630  0.03237  0.08662 

Coefficients:
             Estimate Std. Error t value Pr(>|t|)    
(Intercept)  4.014383   0.044255   90.71  < 2e-16 ***
temp        -0.043121   0.001338  -32.22  < 2e-16 ***
logoxy      -0.814539   0.026669  -30.54 2.71e-16 ***
---
Signif. codes:  0 '***' 0.001 '**' 0.01 '*' 0.05 '.' 0.1 ' ' 1

Residual standard error: 0.05501 on 17 degrees of freedom
Multiple R-squared:  0.9914,	Adjusted R-squared:  0.9904 
F-statistic: 985.6 on 2 and 17 DF,  p-value: < 2.2e-16

> 
> ##### Create df to save the P50 estimates for the various models which are fitted below
> p50Grid <- results[, c("rh","temp","oxy","logoxy")]
> p50Grid$Separate <- results$p50
> 
> ##### Create dataframe with possible covariates for E&R model; oxy on the Log scale
> ##### Add quadratic effects and interactions to covariates
> cova <- data.frame(temp=data$Temp, logoxy=log10(data$Oxygen), rh=data$RH)
> cova$temp2   <- cova$temp * cova$temp
> cova$logoxy2 <- cova$logoxy * cova$logoxy
> cova$rh2     <- cova$rh * cova$rh
> for (cc in c("temp.logoxy", "rh.logoxy", "temp.rh")) {
+   ccSplit <- unlist(strsplit(cc, ".", fixed=TRUE))
+   cova[, cc] <- cova[, ccSplit[1]] * cova[, ccSplit[2]]
+ }
> str(cova)
'data.frame':	181 obs. of  9 variables:
 $ temp       : num  5 5 5 5 5 5 5 5 5 5 ...
 $ logoxy     : num  0.716 0.716 0.716 0.716 0.716 ...
 $ rh         : num  32.8 32.8 32.8 32.8 32.8 32.8 32.8 32.8 32.8 32.8 ...
 $ temp2      : num  25 25 25 25 25 25 25 25 25 25 ...
 $ logoxy2    : num  0.513 0.513 0.513 0.513 0.513 ...
 $ rh2        : num  1076 1076 1076 1076 1076 ...
 $ temp.logoxy: num  3.58 3.58 3.58 3.58 3.58 ...
 $ rh.logoxy  : num  23.5 23.5 23.5 23.5 23.5 ...
 $ temp.rh    : num  164 164 164 164 164 164 164 164 164 164 ...
> 
> ##### Fit initial model with temp, logoxy to binomial data
> ##### Initial estimates are provided by modelP50
> parInit <- c(1,-1,-1) * (as.numeric(coef(modelP50)) - log10(c(alpha,1,1)))
> names(parInit) <- c("Constant", "temp", "logoxy")
> parInit
  Constant       temp     logoxy 
3.80855703 0.04312064 0.81453896 
> model <- ERfit(parInit, cova, alpha, data$nGerminated, data$nSeeds, data$Days)
> model$dev
[1] 4570.862
> model$coef
               coef    stderror   tvalue        pvalue
Constant 3.81073622 0.045193355 84.32072 5.033805e-146
temp     0.04314319 0.001240219 34.78674  1.444535e-81
logoxy   0.81494246 0.025883605 31.48489  6.734786e-75
> 
> ##### Add the P50 values of the current model to p50Grid
> p50Grid <- ERp(model$coef, alpha, p50Grid, paste0("Model",0), perc=50)
> pr(p50Grid, field=9, deci=c(1,1,1,2,0,0), row=FALSE)

        rh      temp       oxy    logoxy  Separate    Model0
      32.8       5.0       5.2      0.72      1782      1649
      32.8       5.0      10.0      1.00      1177       968
      32.8       5.0      21.0      1.32       536       529
      32.8       5.0      50.0      1.70       272       261
      32.8       5.0      99.0      2.00       153       149
      32.8      13.0       5.2      0.72       705       745
      32.8      13.0      10.0      1.00       448       437
      32.8      13.0      21.0      1.32       195       239
      32.8      13.0      50.0      1.70       115       118
      32.8      13.0      99.0      2.00        72        68
      32.8      20.0       5.2      0.72       323       372
      32.8      20.0      10.0      1.00       182       218
      32.8      20.0      21.0      1.32       103       119
      32.8      20.0      50.0      1.70        62        59
      32.8      20.0      99.0      2.00        26        34
      32.8      30.0       5.2      0.72       148       138
      32.8      30.0      10.0      1.00        88        81
      32.8      30.0      21.0      1.32        50        44
      32.8      30.0      50.0      1.70        23        22
      32.8      30.0      99.0      2.00        14        12

> 
> ##### Save the current model for future use
> keepModel <- list()
> keepModel[[1]] <- model
> 
> ##### Forward selection with quadratic temp and logoxy and their interaction
> try  <- c("temp2", "logoxy2", "temp.logoxy")
> ##### Create dataframe for analysis of deviance
> aoDeviance <- data.frame(Terms=c("Start",try), dev=NA, meandev=NA, devDiff=NA, ftest=NA, ptest=NA)
> aoDeviance[1,2:3] <- c(model$dev, model$dev/model$df.residual)
> 
> ##### Loop over try
> ##### Individually fit all try terms which are not in the current model
> ##### Select the try term which is most significant and add this to the current model
> ##### Update the analysis of deviance
> nloop <- length(try)
> for (iloop in 1:nloop) {
+   ##### Number of terms to try
+   ntry <- length(try)
+   ##### Create a dataframe to store the deviance and ftest for each try term
+   tryAnova <- data.frame(try, dev=NA, meandev=NA, ftest=NA, ptest=NA, select=rep("",ntry))
+   ##### Initial estimates with an extra zero for the try term
+   parInit <- c(model$coef$coef, 0)
+   namesInit <- rownames(model$coef)
+   saveModel <- list()
+   saveCoef  <- list()
+   ##### Loop over try terms and add the try term to the current model
+   for (ii in 1:ntry) {
+     ##### The names of the initial estimates should be set to the names of the covariates
+     names(parInit) <- c(namesInit, try[ii])
+     ##### Fit the model, print results and save results in tryAnova
+     saveModel[[ii]] <- ERfit(parInit, cova, alpha, data$nGerminated, data$nSeeds, data$Days)
+     cat(paste0("\n***** (", iloop, ") Add ", try[ii], " ---> Deviance ", round(saveModel[[ii]]$dev,2), "\n"))
+     saveCoef[[ii]] <- saveModel[[ii]]$coef
+     pr(saveCoef[[ii]], deci=c(5,5,2,3), nspace=3, sq=T)
+     anov <- ERanova(saveModel[[ii]], model)
+     tryAnova[ii, c("dev","meandev","ftest","ptest")] <- c(saveModel[[ii]]$dev,anov[c(1,3,4)])
+   }
+   ##### Select term with minimal p-value
+   selectNr <- which(tryAnova$ptest == min(tryAnova$ptest))
+   selectTerm <- tryAnova[selectNr,1]
+   ##### Print results
+   tryAnova[selectNr,"select"] <- "X"
+   cat(paste0("\n***** (", iloop, ") SELECT term with minimal deviance\n"))
+   pr(tryAnova[order(tryAnova$dev),], deci=c(1,2,2,2,4,NA), row=F, sq=T)
+   cat("\n")
+   ##### Select model and save P50 in p50Grid
+   model <- saveModel[[selectNr]]
+   keepModel[[iloop+1]] <- model
+   p50Grid <- ERp(model$coef, alpha, p50Grid, paste0("Model",iloop))
+   ##### Update analysis of deviance
+   aoDeviance[iloop+1,1] <- paste0("+ ", tryAnova[selectNr, 1])
+   aoDeviance[iloop+1,c(2,3,5,6)] <- tryAnova[selectNr, 2:5]
+   aoDeviance[iloop+1,4] <- aoDeviance[iloop,2] - aoDeviance[iloop+1,2]
+   ##### Remove the selected term from try
+   try   <- try[!(try %in% selectTerm)]
+   if (iloop==nloop) cat("\n")
+ }

***** (1) Add temp2 ---> Deviance 4371.27
               coef   stderror   tvalue   pvalue
Constant    3.90087    0.05579    69.92    0.000
temp        0.05898    0.00573    10.30    0.000
logoxy      0.80625    0.02562    31.47    0.000
temp2      -0.00045    0.00016    -2.85    0.005

***** (1) Add logoxy2 ---> Deviance 4567.17
               coef   stderror   tvalue   pvalue
Constant    3.85393    0.12278    31.39    0.000
temp        0.04314    0.00124    34.68    0.000
logoxy      0.88708    0.19203     4.62    0.000
logoxy2    -0.02676    0.07058    -0.38    0.705

***** (1) Add temp.logoxy ---> Deviance 4570.12
                 coef   stderror   tvalue   pvalue
Constant      3.80058    0.07482    50.79    0.000
temp          0.04254    0.00375    11.34    0.000
logoxy        0.80726    0.05211    15.49    0.000
temp.logoxy   0.00047    0.00278     0.17    0.865

***** (1) SELECT term with minimal deviance
          try      dev  meandev  ftest   ptest  select
        temp2  4371.27    24.56   8.13  0.0049       X
      logoxy2  4567.17    25.66   0.14  0.7048        
  temp.logoxy  4570.12    25.67   0.03  0.8651        


***** (2) Add logoxy2 ---> Deviance 4369.41
               coef   stderror   tvalue   pvalue
Constant    3.93116    0.12405    31.69    0.000
temp        0.05891    0.00574    10.25    0.000
logoxy      0.85757    0.18909     4.54    0.000
temp2      -0.00045    0.00016    -2.83    0.005
logoxy2    -0.01904    0.06950    -0.27    0.784

***** (2) Add temp.logoxy ---> Deviance 4369.83
                  coef   stderror   tvalue   pvalue
Constant       3.92846    0.05741    68.43    0.000
temp           0.06127    0.00697     8.79    0.000
logoxy         0.82450    0.03300    24.99    0.000
temp2         -0.00047    0.00017    -2.72    0.007
temp.logoxy   -0.00129    0.00243    -0.53    0.597

***** (2) SELECT term with minimal deviance
          try      dev  meandev  ftest   ptest  select
      logoxy2  4369.41    24.69   0.08  0.7844       X
  temp.logoxy  4369.83    24.69   0.06  0.8096        


***** (3) Add temp.logoxy ---> Deviance 4365.29
                  coef   stderror   tvalue   pvalue
Constant       3.98167    0.15412    25.83    0.000
temp           0.06149    0.00745     8.25    0.000
logoxy         0.90942    0.20644     4.41    0.000
temp2         -0.00047    0.00016    -2.93    0.004
logoxy2       -0.03016    0.07065    -0.43    0.670
temp.logoxy   -0.00151    0.00298    -0.50    0.614

***** (3) SELECT term with minimal deviance
          try      dev  meandev  ftest   ptest  select
  temp.logoxy  4365.29    24.80   0.17  0.6842       X


> ##### Table 3: Analysis of deviance for forward selection
> pr(aoDeviance, deci=c(1,2,2,2,2,3), nspace=3, row=F, mis='-')

           Terms       dev   meandev   devDiff   ftest   ptest
           Start   4570.86     25.54         -       -       -
         + temp2   4371.27     24.56    199.60    8.13   0.005
       + logoxy2   4369.41     24.69      1.85    0.08   0.784
   + temp.logoxy   4365.29     24.80      4.12    0.17   0.684

> 
> ##### Table 4: Estimates for selected model
> selected <- 2
> order <- c(1,2,3,4)
> pr(keepModel[[selected]]$coef[order,], deci=c(5,5,2,3))

              coef  stderror  tvalue  pvalue
Constant   3.90087   0.05579   69.92   0.000
temp       0.05898   0.00573   10.30   0.000
logoxy     0.80625   0.02562   31.47   0.000
temp2     -0.00045   0.00016   -2.85   0.005

> pr(keepModel[[selected]]$coef[order,], field=c(-12,-12,10,10), deci=c(8,8,2,3))

                     coef        stderror     tvalue     pvalue
Constant   3.90086839e+00  5.57914059e-02      69.92      0.000
temp       5.89750321e-02  5.72569614e-03      10.30      0.000
logoxy     8.06251763e-01  2.56205544e-02      31.47      0.000
temp2     -4.49676673e-04  1.58002835e-04      -2.85      0.005

> 
> ##### Table S2: Estimated p50 for the different models
> pr(p50Grid, deci=0, row=F)

  rh  temp  oxy  logoxy  Separate  Model0  Model1  Model2  Model3
  33     5    5       1      1782    1649    1761    1776    1826
  33     5   10       1      1177     968    1039    1035    1047
  33     5   21       1       536     529     572     566     565
  33     5   50       2       272     261     284     283     280
  33     5   99       2       153     149     164     165     163
  33    13    5       1       705     745     690     696     701
  33    13   10       1       448     437     407     406     405
  33    13   21       1       195     239     224     222     221
  33    13   50       2       115     118     111     111     110
  33    13   99       2        72      68      64      65      65
  33    20    5       1       323     372     339     342     340
  33    20   10       1       182     218     200     199     198
  33    20   21       1       103     119     110     109     109
  33    20   50       2        62      59      55      54      55
  33    20   99       2        26      34      31      32      32
  33    30    5       1       148     138     146     147     145
  33    30   10       1        88      81      86      86      86
  33    30   21       1        50      44      47      47      47
  33    30   50       2        23      22      24      23      24
  33    30   99       2        14      12      14      14      15

> 
> ##### Shelf life extension factor
> oxy  <- c(99,50,21,10,5.2)
> temp <- c(5,13,20,30)
> loxy <- length(oxy)
> ltemp <- length(temp)
> temp <- rep(temp, each=loxy)
> oxy  <- rep(oxy, times=ltemp)
> 
> ##### TEMP drop of 5
> gridTEMP <- data.frame(rh=RH, oxy=oxy, logoxy=log10(oxy), temp_1=temp, temp_2=temp-5)
> ratio <- ERratio(keepModel[[selected]]$coef, keepModel[[selected]]$vcov, gridTEMP)
> pr(ratio[,c(1:2,4:9)], row=F, nspace=1, field=9, deci=c(1,1,0,0,2,3,2,2))

       rh      oxy   temp_1   temp_2    ratio  ratioSE   ratioL   ratioR
     32.8     99.0        5        0     1.92    0.110     1.72     2.15
     32.8     50.0        5        0     1.92    0.110     1.72     2.15
     32.8     21.0        5        0     1.92    0.110     1.72     2.15
     32.8     10.0        5        0     1.92    0.110     1.72     2.15
     32.8      5.2        5        0     1.92    0.110     1.72     2.15
     32.8     99.0       13        8     1.77    0.053     1.67     1.88
     32.8     50.0       13        8     1.77    0.053     1.67     1.88
     32.8     21.0       13        8     1.77    0.053     1.67     1.88
     32.8     10.0       13        8     1.77    0.053     1.67     1.88
     32.8      5.2       13        8     1.77    0.053     1.67     1.88
     32.8     99.0       20       15     1.65    0.024     1.60     1.69
     32.8     50.0       20       15     1.65    0.024     1.60     1.69
     32.8     21.0       20       15     1.65    0.024     1.60     1.69
     32.8     10.0       20       15     1.65    0.024     1.60     1.69
     32.8      5.2       20       15     1.65    0.024     1.60     1.69
     32.8     99.0       30       25     1.48    0.057     1.37     1.60
     32.8     50.0       30       25     1.48    0.057     1.37     1.60
     32.8     21.0       30       25     1.48    0.057     1.37     1.60
     32.8     10.0       30       25     1.48    0.057     1.37     1.60
     32.8      5.2       30       25     1.48    0.057     1.37     1.60

> 
> ##### OXY halving
> gridOXY <- data.frame(rh=RH, temp=temp, oxy1=oxy, oxy2=oxy/2, logoxy_1=log10(oxy), logoxy_2=log10(oxy/2))
> ratio <- ERratio(keepModel[[selected]]$coef, keepModel[[selected]]$vcov, gridOXY)
> pr(ratio[,c(1:4,7:10)], row=F, nspace=1, field=9, deci=c(1,0,1,1,2,3,2,2))

       rh     temp     oxy1     oxy2    ratio  ratioSE   ratioL   ratioR
     32.8        5     99.0     49.5     1.75    0.031     1.69     1.81
     32.8        5     50.0     25.0     1.75    0.031     1.69     1.81
     32.8        5     21.0     10.5     1.75    0.031     1.69     1.81
     32.8        5     10.0      5.0     1.75    0.031     1.69     1.81
     32.8        5      5.2      2.6     1.75    0.031     1.69     1.81
     32.8       13     99.0     49.5     1.75    0.031     1.69     1.81
     32.8       13     50.0     25.0     1.75    0.031     1.69     1.81
     32.8       13     21.0     10.5     1.75    0.031     1.69     1.81
     32.8       13     10.0      5.0     1.75    0.031     1.69     1.81
     32.8       13      5.2      2.6     1.75    0.031     1.69     1.81
     32.8       20     99.0     49.5     1.75    0.031     1.69     1.81
     32.8       20     50.0     25.0     1.75    0.031     1.69     1.81
     32.8       20     21.0     10.5     1.75    0.031     1.69     1.81
     32.8       20     10.0      5.0     1.75    0.031     1.69     1.81
     32.8       20      5.2      2.6     1.75    0.031     1.69     1.81
     32.8       30     99.0     49.5     1.75    0.031     1.69     1.81
     32.8       30     50.0     25.0     1.75    0.031     1.69     1.81
     32.8       30     21.0     10.5     1.75    0.031     1.69     1.81
     32.8       30     10.0      5.0     1.75    0.031     1.69     1.81
     32.8       30      5.2      2.6     1.75    0.031     1.69     1.81

> 
> proc.time()
   user  system elapsed 
   0.26    0.03    0.90 
