# Supplementary material for: Modelling the quantitative effect of oxygen on the ageing of primed celery seeds
Source: Plant J. 2025 Apr 17;122(1):e70066. doi: 10.1111/tpj.70066 (PMC12005833; doi:10.1111/tpj.70066)
Supplement: Supplementary file 5 — Appendix S5. R scripts used in the modelling. [file TPJ-122-0-s001.zip › 04-Separate-RH43.Rout]

> ##### Model for specific RH value
> source(".ERfit.R")
> source(".Utils.R")
> RH <- 43.4
> 
> ##### Import data. Replace target RH by mean RH.
> library(openxlsx)
> data <- read.xlsx("Supporting Data S1 - Experimental data.xlsx", sheet="Data")
> data$RH <- data$RH20mean
> 
> ##### Estimate initial viability
> germ0   <- data$nGerminated[data$Week==0]
> nseeds0 <- data$nSeeds[data$Week==0]
> initViability <- sum(germ0)/sum(nseeds0)
> alpha <- qnorm(initViability)
> 
> ##### Subset to positive storage days and specific RH values; also omit 1% oxygen
> data <- data[(data$RH20mean %in% RH) & (data$Days > 0),]
> if (TRUE) {
+   data <- data[(data$Oxygen > 1),]
+ }
> 
> ##### Create factors for storage conditions
> levRH         <- unique(data$RH)
> levTemp       <- unique(data$Temp)
> levOxygen     <- unique(data$Oxygen)
> data$fRH      <- as.factor(data$RH)
> data$fTemp    <- as.factor(data$Temp)
> data$fOxygen  <- as.factor(data$Oxygen)
> 
> ##### Fit a separate viability curve for each storage condition
> data$offset <- alpha
> probitModel <- glm(cbind(nGerminated,nSeeds-nGerminated) ~ 0 + offset(offset) + fOxygen:fTemp:Days,
+     data=data, family=quasibinomial(probit))
> summary(probitModel)

Call:
glm(formula = cbind(nGerminated, nSeeds - nGerminated) ~ 0 + 
    offset(offset) + fOxygen:fTemp:Days, family = quasibinomial(probit), 
    data = data)

Coefficients:
                          Estimate Std. Error t value Pr(>|t|)
fOxygen5.2:fTemp5:Days  -0.0005663  0.0126808  -0.045    0.964
fOxygen10:fTemp5:Days   -0.0011018  0.0113764  -0.097    0.923
fOxygen21:fTemp5:Days   -0.0023925  0.0244736  -0.098    0.922
fOxygen50:fTemp5:Days   -0.0066203  0.0753697  -0.088    0.930
fOxygen99:fTemp5:Days   -0.0121555  0.1164880  -0.104    0.917
fOxygen5.2:fTemp13:Days -0.0016239  0.0254795  -0.064    0.949
fOxygen10:fTemp13:Days  -0.0027596  0.0242525  -0.114    0.910
fOxygen21:fTemp13:Days  -0.0064579  0.0690803  -0.093    0.926
fOxygen50:fTemp13:Days  -0.0157422  0.1453851  -0.108    0.914
fOxygen99:fTemp13:Days  -0.0181846  0.1675575  -0.109    0.914
fOxygen5.2:fTemp20:Days -0.0044135  0.0455905  -0.097    0.923
fOxygen10:fTemp20:Days  -0.0070279  0.0660103  -0.106    0.915
fOxygen21:fTemp20:Days  -0.0120319  0.1074193  -0.112    0.911
fOxygen50:fTemp20:Days  -0.0234256  0.2068067  -0.113    0.910
fOxygen99:fTemp20:Days  -0.0329437  0.3757340  -0.088    0.930
fOxygen5.2:fTemp30:Days -0.0251878  0.2542742  -0.099    0.921
fOxygen10:fTemp30:Days  -0.0291931  0.2794597  -0.104    0.917
fOxygen21:fTemp30:Days  -0.0484532  0.5603808  -0.086    0.931
fOxygen50:fTemp30:Days  -0.0837187  1.1318902  -0.074    0.941
fOxygen99:fTemp30:Days  -0.1319100  1.9970477  -0.066    0.947

(Dispersion parameter for quasibinomial family taken to be 136839)

    Null deviance: 51494  on 164  degrees of freedom
Residual deviance:  3202  on 144  degrees of freedom
AIC: NA

Number of Fisher Scoring iterations: 10

> meanDev <- deviance(probitModel) / df.residual(probitModel)
> meanDev
[1] 22.23645
> 
> ##### Estimate P50 and show that log10(P50) is linearly related to temp and logoxy
> results <- expand.grid(levRH, levOxygen, levTemp)
> results <- results[,c(1,3,2)]
> names(results) <- c("rh","temp","oxy")
> results$logoxy <- log10(results$oxy)
> results$alpha  <- alpha
> results$beta   <- summary(probitModel)$coef[,1]
> results$p50    <- -results$alpha/results$beta
> results$logp50 <- log10(results$p50)
> modelP50 <- lm(logp50 ~ temp + logoxy, data=results)
> summary(modelP50)

Call:
lm(formula = logp50 ~ temp + logoxy, data = results)

Residuals:
     Min       1Q   Median       3Q      Max 
-0.23279 -0.04270  0.03426  0.07273  0.16217 

Coefficients:
             Estimate Std. Error t value Pr(>|t|)    
(Intercept)  4.166245   0.089207   46.70  < 2e-16 ***
temp        -0.051765   0.002697  -19.19 5.88e-13 ***
logoxy      -0.804288   0.053758  -14.96 3.23e-11 ***
---
Signif. codes:  0 '***' 0.001 '**' 0.01 '*' 0.05 '.' 0.1 ' ' 1

Residual standard error: 0.1109 on 17 degrees of freedom
Multiple R-squared:  0.9721,	Adjusted R-squared:  0.9688 
F-statistic:   296 on 2 and 17 DF,  p-value: 6.152e-14

> 
> ##### Create df to save the P50 estimates for the various models which are fitted below
> p50Grid <- results[, c("rh","temp","oxy","logoxy")]
> p50Grid$Separate <- results$p50
> 
> ##### Create dataframe with possible covariates for E&R model; oxy on the Log scale
> ##### Add quadratic effects and interactions to covariates
> cova <- data.frame(temp=data$Temp, logoxy=log10(data$Oxygen), rh=data$RH)
> cova$temp2   <- cova$temp * cova$temp
> cova$logoxy2 <- cova$logoxy * cova$logoxy
> cova$rh2     <- cova$rh * cova$rh
> for (cc in c("temp.logoxy", "rh.logoxy", "temp.rh")) {
+   ccSplit <- unlist(strsplit(cc, ".", fixed=TRUE))
+   cova[, cc] <- cova[, ccSplit[1]] * cova[, ccSplit[2]]
+ }
> str(cova)
'data.frame':	164 obs. of  9 variables:
 $ temp       : num  5 5 5 5 5 5 5 5 5 5 ...
 $ logoxy     : num  0.716 0.716 0.716 0.716 0.716 ...
 $ rh         : num  43.4 43.4 43.4 43.4 43.4 43.4 43.4 43.4 43.4 43.4 ...
 $ temp2      : num  25 25 25 25 25 25 25 25 25 25 ...
 $ logoxy2    : num  0.513 0.513 0.513 0.513 0.513 ...
 $ rh2        : num  1884 1884 1884 1884 1884 ...
 $ temp.logoxy: num  3.58 3.58 3.58 3.58 3.58 ...
 $ rh.logoxy  : num  31.1 31.1 31.1 31.1 31.1 ...
 $ temp.rh    : num  217 217 217 217 217 217 217 217 217 217 ...
> 
> ##### Fit initial model with temp, logoxy to binomial data
> ##### Initial estimates are provided by modelP50
> parInit <- c(1,-1,-1) * (as.numeric(coef(modelP50)) - log10(c(alpha,1,1)))
> names(parInit) <- c("Constant", "temp", "logoxy")
> parInit
  Constant       temp     logoxy 
3.96041937 0.05176495 0.80428836 
> model <- ERfit(parInit, cova, alpha, data$nGerminated, data$nSeeds, data$Days)
> model$dev
[1] 4361.277
> model$coef
               coef    stderror   tvalue        pvalue
Constant 3.97967968 0.052861274 75.28535 5.686136e-128
temp     0.05177054 0.001730378 29.91864  7.057380e-68
logoxy   0.81872990 0.030957934 26.44653  1.146805e-60
> 
> ##### Add the P50 values of the current model to p50Grid
> p50Grid <- ERp(model$coef, alpha, p50Grid, paste0("Model",0), perc=50)
> pr(p50Grid, field=9, deci=c(1,1,1,2,0,0), row=FALSE)

        rh      temp       oxy    logoxy  Separate    Model0
      43.4       5.0       5.2      0.72      2836      2190
      43.4       5.0      10.0      1.00      1458      1282
      43.4       5.0      21.0      1.32       671       698
      43.4       5.0      50.0      1.70       243       343
      43.4       5.0      99.0      2.00       132       196
      43.4      13.0       5.2      0.72       989       844
      43.4      13.0      10.0      1.00       582       494
      43.4      13.0      21.0      1.32       249       269
      43.4      13.0      50.0      1.70       102       132
      43.4      13.0      99.0      2.00        88        76
      43.4      20.0       5.2      0.72       364       366
      43.4      20.0      10.0      1.00       229       214
      43.4      20.0      21.0      1.32       134       117
      43.4      20.0      50.0      1.70        69        57
      43.4      20.0      99.0      2.00        49        33
      43.4      30.0       5.2      0.72        64       111
      43.4      30.0      10.0      1.00        55        65
      43.4      30.0      21.0      1.32        33        35
      43.4      30.0      50.0      1.70        19        17
      43.4      30.0      99.0      2.00        12        10

> 
> ##### Save the current model for future use
> keepModel <- list()
> keepModel[[1]] <- model
> 
> ##### Forward selection with quadratic temp and logoxy and their interaction
> try  <- c("temp2", "logoxy2", "temp.logoxy")
> ##### Create dataframe for analysis of deviance
> aoDeviance <- data.frame(Terms=c("Start",try), dev=NA, meandev=NA, devDiff=NA, ftest=NA, ptest=NA)
> aoDeviance[1,2:3] <- c(model$dev, model$dev/model$df.residual)
> 
> ##### Loop over try
> ##### Individually fit all try terms which are not in the current model
> ##### Select the try term which is most significant and add this to the current model
> ##### Update the analysis of deviance
> nloop <- length(try)
> for (iloop in 1:nloop) {
+   ##### Number of terms to try
+   ntry <- length(try)
+   ##### Create a dataframe to store the deviance and ftest for each try term
+   tryAnova <- data.frame(try, dev=NA, meandev=NA, ftest=NA, ptest=NA, select=rep("",ntry))
+   ##### Initial estimates with an extra zero for the try term
+   parInit <- c(model$coef$coef, 0)
+   namesInit <- rownames(model$coef)
+   saveModel <- list()
+   saveCoef  <- list()
+   ##### Loop over try terms and add the try term to the current model
+   for (ii in 1:ntry) {
+     ##### The names of the initial estimates should be set to the names of the covariates
+     names(parInit) <- c(namesInit, try[ii])
+     ##### Fit the model, print results and save results in tryAnova
+     saveModel[[ii]] <- ERfit(parInit, cova, alpha, data$nGerminated, data$nSeeds, data$Days)
+     cat(paste0("\n***** (", iloop, ") Add ", try[ii], " ---> Deviance ", round(saveModel[[ii]]$dev,2), "\n"))
+     saveCoef[[ii]] <- saveModel[[ii]]$coef
+     pr(saveCoef[[ii]], deci=c(5,5,2,3), nspace=3, sq=T)
+     anov <- ERanova(saveModel[[ii]], model)
+     tryAnova[ii, c("dev","meandev","ftest","ptest")] <- c(saveModel[[ii]]$dev,anov[c(1,3,4)])
+   }
+   ##### Select term with minimal p-value
+   selectNr <- which(tryAnova$ptest == min(tryAnova$ptest))
+   selectTerm <- tryAnova[selectNr,1]
+   ##### Print results
+   tryAnova[selectNr,"select"] <- "X"
+   cat(paste0("\n***** (", iloop, ") SELECT term with minimal deviance\n"))
+   pr(tryAnova[order(tryAnova$dev),], deci=c(1,2,2,2,4,NA), row=F, sq=T)
+   cat("\n")
+   ##### Select model and save P50 in p50Grid
+   model <- saveModel[[selectNr]]
+   keepModel[[iloop+1]] <- model
+   p50Grid <- ERp(model$coef, alpha, p50Grid, paste0("Model",iloop))
+   ##### Update analysis of deviance
+   aoDeviance[iloop+1,1] <- paste0("+ ", tryAnova[selectNr, 1])
+   aoDeviance[iloop+1,c(2,3,5,6)] <- tryAnova[selectNr, 2:5]
+   aoDeviance[iloop+1,4] <- aoDeviance[iloop,2] - aoDeviance[iloop+1,2]
+   ##### Remove the selected term from try
+   try   <- try[!(try %in% selectTerm)]
+   if (iloop==nloop) cat("\n")
+ }

***** (1) Add temp2 ---> Deviance 4111.21
              coef   stderror   tvalue   pvalue
Constant   3.86925    0.06366    60.78    0.000
temp       0.03133    0.00674     4.65    0.000
logoxy     0.83714    0.03063    27.33    0.000
temp2      0.00060    0.00019     3.19    0.002

***** (1) Add logoxy2 ---> Deviance 4350.28
              coef   stderror   tvalue   pvalue
Constant   3.88277        NaN      NaN      NaN
temp       0.05183    0.00175    29.61    0.000
logoxy     0.66300        NaN      NaN      NaN
logoxy2    0.05572        NaN      NaN      NaN

***** (1) Add temp.logoxy ---> Deviance 3703.51
                  coef   stderror   tvalue   pvalue
Constant       4.42365    0.10168    43.51    0.000
temp           0.07810    0.00518    15.09    0.000
logoxy         1.14130    0.06664    17.13    0.000
temp.logoxy   -0.01946    0.00360    -5.41    0.000

***** (1) SELECT term with minimal deviance
          try      dev  meandev  ftest   ptest  select
  temp.logoxy  3703.51    23.00  28.59  0.0000       X
        temp2  4111.21    25.54   9.79  0.0021        
      logoxy2  4350.28    27.02   0.41  0.5243        


***** (2) Add temp2 ---> Deviance 3514.37
                  coef   stderror   tvalue   pvalue
Constant       4.26116    0.10565    40.33    0.000
temp           0.05771    0.00836     6.90    0.000
logoxy         1.11679    0.06177    18.08    0.000
temp.logoxy   -0.01843    0.00335    -5.50    0.000
temp2          0.00053    0.00018     3.04    0.003

***** (2) Add logoxy2 ---> Deviance 3699.22
                  coef   stderror   tvalue   pvalue
Constant       4.56510    0.20544    22.22    0.000
temp           0.08032    0.00549    14.64    0.000
logoxy         1.34614    0.26427     5.09    0.000
temp.logoxy   -0.02136    0.00383    -5.58    0.000
logoxy2       -0.06638    0.08379    -0.79    0.429

***** (2) SELECT term with minimal deviance
      try      dev  meandev  ftest   ptest  select
    temp2  3514.37    21.96   8.61  0.0038       X
  logoxy2  3699.22    23.12   0.19  0.6672        


***** (3) Add logoxy2 ---> Deviance 3506.34
                  coef   stderror   tvalue   pvalue
Constant       4.36539    0.20458    21.34    0.000
temp           0.05883    0.00864     6.81    0.000
logoxy         1.26575    0.25595     4.95    0.000
temp.logoxy   -0.01905    0.00355    -5.36    0.000
temp2          0.00053    0.00018     2.98    0.003
logoxy2       -0.04929    0.08195    -0.60    0.548

***** (3) SELECT term with minimal deviance
      try      dev  meandev  ftest   ptest  select
  logoxy2  3506.34    22.05   0.36  0.5471       X


Warning message:
In sqrt(diag(coef$vcov)) : NaNs produced
> ##### Table 3: Analysis of deviance for forward selection
> pr(aoDeviance, deci=c(1,2,2,2,2,3), nspace=3, row=F, mis='-')

           Terms       dev   meandev   devDiff   ftest   ptest
           Start   4361.28     26.92         -       -       -
   + temp.logoxy   3703.51     23.00    657.76   28.59   0.000
         + temp2   3514.37     21.96    189.14    8.61   0.004
       + logoxy2   3506.34     22.05      8.03    0.36   0.547

> 
> ##### Table 4: Estimates for selected model
> selected <- 3
> order <- c(1,2,3,5,4)
> pr(keepModel[[selected]]$coef[order,], deci=c(5,5,2,3))

                 coef  stderror  tvalue  pvalue
Constant      4.26116   0.10565   40.33   0.000
temp          0.05771   0.00836    6.90   0.000
logoxy        1.11679   0.06177   18.08   0.000
temp2         0.00053   0.00018    3.04   0.003
temp.logoxy  -0.01843   0.00335   -5.50   0.000

> pr(keepModel[[selected]]$coef[order,], field=c(-12,-12,10,10), deci=c(8,8,2,3))

                        coef        stderror     tvalue     pvalue
Constant      4.26115614e+00  1.05647487e-01      40.33      0.000
temp          5.77100285e-02  8.36047672e-03       6.90      0.000
logoxy        1.11678710e+00  6.17688639e-02      18.08      0.000
temp2         5.34462604e-04  1.75734815e-04       3.04      0.003
temp.logoxy  -1.84252542e-02  3.34810509e-03      -5.50      0.000

> 
> ##### Table S3: Estimated p50 for the different models
> pr(p50Grid, deci=0, row=F)

  rh  temp  oxy  logoxy  Separate  Model0  Model1  Model2  Model3
  43     5    5       1      2836    2190    3101    2700    2825
  43     5   10       1      1458    1282    1567    1382    1389
  43     5   21       1       671     698     722     646     634
  43     5   50       2       243     343     292     266     261
  43     5   99       2       132     196     143     132     133
  43    13    5       1       989     844     951     996    1032
  43    13   10       1       582     494     532     561     560
  43    13   21       1       249     269     275     293     287
  43    13   50       2       102     132     127     137     135
  43    13   99       2        88      76      69      75      76
  43    20    5       1       364     366     338     366     376
  43    20   10       1       229     214     207     224     223
  43    20   21       1       134     117     118     129     126
  43    20   50       2        69      57      62      67      66
  43    20   99       2        49      33      37      40      41
  43    30    5       1        64     111      77      71      72
  43    30   10       1        55      65      54      49      49
  43    30   21       1        33      35      35      32      32
  43    30   50       2        19      17      22      20      20
  43    30   99       2        12      10      15      13      14

> 
> ##### Shelf life extension factor
> oxy  <- c(99,50,21,10,5.2)
> temp <- c(5,13,20,30)
> loxy <- length(oxy)
> ltemp <- length(temp)
> temp <- rep(temp, each=loxy)
> oxy  <- rep(oxy, times=ltemp)
> 
> ##### Table S4: TEMP drop of 5
> gridTEMP <- data.frame(rh=RH, oxy=oxy, logoxy=log10(oxy), temp_1=temp, temp_2=temp-5)
> ratio <- ERratio(keepModel[[selected]]$coef, keepModel[[selected]]$vcov, gridTEMP)
> pr(ratio[,c(1:2,4:9)], row=F, nspace=1, field=9, deci=c(1,1,0,0,2,3,2,2))

       rh      oxy   temp_1   temp_2    ratio  ratioSE   ratioL   ratioR
     43.4     99.0        5        0     1.31    0.082     1.16     1.48
     43.4     50.0        5        0     1.40    0.086     1.24     1.58
     43.4     21.0        5        0     1.51    0.095     1.34     1.71
     43.4     10.0        5        0     1.62    0.107     1.42     1.85
     43.4      5.2        5        0     1.72    0.122     1.50     1.98
     43.4     99.0       13        8     1.45    0.054     1.35     1.56
     43.4     50.0       13        8     1.54    0.051     1.45     1.65
     43.4     21.0       13        8     1.67    0.054     1.57     1.78
     43.4     10.0       13        8     1.79    0.066     1.66     1.92
     43.4      5.2       13        8     1.90    0.083     1.74     2.07
     43.4     99.0       20       15     1.58    0.047     1.49     1.67
     43.4     50.0       20       15     1.68    0.036     1.61     1.75
     43.4     21.0       20       15     1.82    0.031     1.76     1.88
     43.4     10.0       20       15     1.95    0.042     1.87     2.03
     43.4      5.2       20       15     2.07    0.062     1.95     2.20
     43.4     99.0       30       25     1.79    0.097     1.60     1.99
     43.4     50.0       30       25     1.90    0.092     1.73     2.09
     43.4     21.0       30       25     2.06    0.091     1.89     2.25
     43.4     10.0       30       25     2.20    0.098     2.02     2.41
     43.4      5.2       30       25     2.34    0.111     2.13     2.57

> 
> ##### OXY halving
> gridOXY <- data.frame(rh=RH, temp=temp, oxy1=oxy, oxy2=oxy/2, logoxy_1=log10(oxy), logoxy_2=log10(oxy/2))
> ratio <- ERratio(keepModel[[selected]]$coef, keepModel[[selected]]$vcov, gridOXY)
> pr(ratio[,c(1:4,7:10)], row=F, nspace=1, field=9, deci=c(1,0,1,1,2,3,2,2))

       rh     temp     oxy1     oxy2    ratio  ratioSE   ratioL   ratioR
     43.4        5     99.0     49.5     2.03    0.067     1.91     2.17
     43.4        5     50.0     25.0     2.03    0.067     1.91     2.17
     43.4        5     21.0     10.5     2.03    0.067     1.91     2.17
     43.4        5     10.0      5.0     2.03    0.067     1.91     2.17
     43.4        5      5.2      2.6     2.03    0.067     1.91     2.17
     43.4       13     99.0     49.5     1.84    0.038     1.76     1.91
     43.4       13     50.0     25.0     1.84    0.038     1.76     1.91
     43.4       13     21.0     10.5     1.84    0.038     1.76     1.91
     43.4       13     10.0      5.0     1.84    0.038     1.76     1.91
     43.4       13      5.2      2.6     1.84    0.038     1.76     1.91
     43.4       20     99.0     49.5     1.68    0.035     1.61     1.75
     43.4       20     50.0     25.0     1.68    0.035     1.61     1.75
     43.4       20     21.0     10.5     1.68    0.035     1.61     1.75
     43.4       20     10.0      5.0     1.68    0.035     1.61     1.75
     43.4       20      5.2      2.6     1.68    0.035     1.61     1.75
     43.4       30     99.0     49.5     1.48    0.054     1.38     1.59
     43.4       30     50.0     25.0     1.48    0.054     1.38     1.59
     43.4       30     21.0     10.5     1.48    0.054     1.38     1.59
     43.4       30     10.0      5.0     1.48    0.054     1.38     1.59
     43.4       30      5.2      2.6     1.48    0.054     1.38     1.59

> 
> ##### OXY from 21 to 5.2
> temp <- c(5,13,20)
> oxy1 <- rep(21,3)
> oxy2 <- rep(5.2,3)
> gridOXY <- data.frame(rh=RH, temp=temp, oxygen1=oxy1, oxygen2=oxy2, logoxy_1=log10(oxy1), logoxy_2=log10(oxy2))
> ratio <- ERratio(keepModel[[selected]]$coef, keepModel[[selected]]$vcov, gridOXY)
> pr(ratio[,c(1:4,7:10)], row=F, nspace=1, field=9, deci=c(1,0,1,1,2,3,2,2))

       rh     temp  oxygen1  oxygen2    ratio  ratioSE   ratioL   ratioR
     43.4        5     21.0      5.2     4.18    0.277     3.67     4.76
     43.4       13     21.0      5.2     3.40    0.143     3.13     3.70
     43.4       20     21.0      5.2     2.84    0.120     2.62     3.09

> 
> proc.time()
   user  system elapsed 
   0.06    0.01    0.90 
