# Supplementary material for: Modelling the quantitative effect of oxygen on the ageing of primed celery seeds
Source: Plant J. 2025 Apr 17;122(1):e70066. doi: 10.1111/tpj.70066 (PMC12005833; doi:10.1111/tpj.70066)
Supplement: Supplementary file 5 — Appendix S5. R scripts used in the modelling. [file TPJ-122-0-s001.zip › 05-Separate-RH60.Rout]

> ##### Model for specific RH value
> source(".ERfit.R")
> source(".Utils.R")
> RH <- 60.3
> 
> ##### Import data. Replace target RH by mean RH.
> library(openxlsx)
> data <- read.xlsx("Supporting Data S1 - Experimental data.xlsx", sheet="Data")
> data$RH <- data$RH20mean
> 
> ##### Estimate initial viability
> germ0   <- data$nGerminated[data$Week==0]
> nseeds0 <- data$nSeeds[data$Week==0]
> initViability <- sum(germ0)/sum(nseeds0)
> alpha <- qnorm(initViability)
> 
> ##### Subset to positive storage days and specific RH values; also omit 1% oxygen
> data <- data[(data$RH20mean %in% RH) & (data$Days > 0),]
> if (TRUE) {
+   data <- data[(data$Oxygen > 1),]
+ }
> 
> ##### Create factors for storage conditions
> levRH         <- unique(data$RH)
> levTemp       <- unique(data$Temp)
> levOxygen     <- unique(data$Oxygen)
> data$fRH      <- as.factor(data$RH)
> data$fTemp    <- as.factor(data$Temp)
> data$fOxygen  <- as.factor(data$Oxygen)
> 
> ##### Fit a separate viability curve for each storage condition
> data$offset <- alpha
> probitModel <- glm(cbind(nGerminated,nSeeds-nGerminated) ~ 0 + offset(offset) + fOxygen:fTemp:Days,
+     data=data, family=quasibinomial(probit))
> summary(probitModel)

Call:
glm(formula = cbind(nGerminated, nSeeds - nGerminated) ~ 0 + 
    offset(offset) + fOxygen:fTemp:Days, family = quasibinomial(probit), 
    data = data)

Coefficients:
                         Estimate Std. Error t value Pr(>|t|)
fOxygen5.2:fTemp5:Days  -0.002465   0.003172  -0.777    0.439
fOxygen10:fTemp5:Days   -0.003013   0.003355  -0.898    0.371
fOxygen21:fTemp5:Days   -0.004627   0.005977  -0.774    0.440
fOxygen50:fTemp5:Days   -0.010827   0.011434  -0.947    0.346
fOxygen99:fTemp5:Days   -0.017162   0.019612  -0.875    0.383
fOxygen5.2:fTemp13:Days -0.011364   0.011481  -0.990    0.324
fOxygen10:fTemp13:Days  -0.011251   0.010706  -1.051    0.296
fOxygen21:fTemp13:Days  -0.013713   0.014690  -0.934    0.353
fOxygen50:fTemp13:Days  -0.024136   0.030390  -0.794    0.429
fOxygen99:fTemp13:Days  -0.049886   0.072153  -0.691    0.491
fOxygen5.2:fTemp20:Days -0.032098   0.049737  -0.645    0.520
fOxygen10:fTemp20:Days  -0.035246   0.047640  -0.740    0.461
fOxygen21:fTemp20:Days  -0.041818   0.063699  -0.656    0.513
fOxygen50:fTemp20:Days  -0.062976   0.099377  -0.634    0.528
fOxygen99:fTemp20:Days  -0.093130   0.173376  -0.537    0.592
fOxygen5.2:fTemp30:Days -0.099458   0.196563  -0.506    0.614
fOxygen10:fTemp30:Days  -0.105811   0.209829  -0.504    0.615
fOxygen21:fTemp30:Days  -0.107912   0.199384  -0.541    0.589
fOxygen50:fTemp30:Days  -0.205583   0.420614  -0.489    0.626
fOxygen99:fTemp30:Days  -0.252313   0.528902  -0.477    0.634

(Dispersion parameter for quasibinomial family taken to be 2401.244)

    Null deviance: 55096.09  on 130  degrees of freedom
Residual deviance:   796.13  on 110  degrees of freedom
AIC: NA

Number of Fisher Scoring iterations: 6

> meanDev <- deviance(probitModel) / df.residual(probitModel)
> meanDev
[1] 7.237513
> 
> ##### Estimate P50 and show that log10(P50) is linearly related to temp and logoxy
> results <- expand.grid(levRH, levOxygen, levTemp)
> results <- results[,c(1,3,2)]
> names(results) <- c("rh","temp","oxy")
> results$logoxy <- log10(results$oxy)
> results$alpha  <- alpha
> results$beta   <- summary(probitModel)$coef[,1]
> results$p50    <- -results$alpha/results$beta
> results$logp50 <- log10(results$p50)
> modelP50 <- lm(logp50 ~ temp + logoxy, data=results)
> summary(modelP50)

Call:
lm(formula = logp50 ~ temp + logoxy, data = results)

Residuals:
      Min        1Q    Median        3Q       Max 
-0.170873 -0.083488  0.003461  0.096079  0.153634 

Coefficients:
             Estimate Std. Error t value Pr(>|t|)    
(Intercept)  3.326784   0.086396   38.51  < 2e-16 ***
temp        -0.055847   0.002612  -21.38 1.01e-13 ***
logoxy      -0.474324   0.052064   -9.11 5.96e-08 ***
---
Signif. codes:  0 '***' 0.001 '**' 0.01 '*' 0.05 '.' 0.1 ' ' 1

Residual standard error: 0.1074 on 17 degrees of freedom
Multiple R-squared:  0.9695,	Adjusted R-squared:  0.9659 
F-statistic:   270 on 2 and 17 DF,  p-value: 1.316e-13

> 
> ##### Create df to save the P50 estimates for the various models which are fitted below
> p50Grid <- results[, c("rh","temp","oxy","logoxy")]
> p50Grid$Separate <- results$p50
> 
> ##### Create dataframe with possible covariates for E&R model; oxy on the Log scale
> ##### Add quadratic effects and interactions to covariates
> cova <- data.frame(temp=data$Temp, logoxy=log10(data$Oxygen), rh=data$RH)
> cova$temp2   <- cova$temp * cova$temp
> cova$logoxy2 <- cova$logoxy * cova$logoxy
> cova$rh2     <- cova$rh * cova$rh
> for (cc in c("temp.logoxy", "rh.logoxy", "temp.rh")) {
+   ccSplit <- unlist(strsplit(cc, ".", fixed=TRUE))
+   cova[, cc] <- cova[, ccSplit[1]] * cova[, ccSplit[2]]
+ }
> str(cova)
'data.frame':	130 obs. of  9 variables:
 $ temp       : num  5 5 5 5 5 5 5 5 5 5 ...
 $ logoxy     : num  0.716 0.716 0.716 0.716 0.716 ...
 $ rh         : num  60.3 60.3 60.3 60.3 60.3 60.3 60.3 60.3 60.3 60.3 ...
 $ temp2      : num  25 25 25 25 25 25 25 25 25 25 ...
 $ logoxy2    : num  0.513 0.513 0.513 0.513 0.513 ...
 $ rh2        : num  3636 3636 3636 3636 3636 ...
 $ temp.logoxy: num  3.58 3.58 3.58 3.58 3.58 ...
 $ rh.logoxy  : num  43.2 43.2 43.2 43.2 43.2 ...
 $ temp.rh    : num  302 302 302 302 302 ...
> 
> ##### Fit initial model with temp, logoxy to binomial data
> ##### Initial estimates are provided by modelP50
> parInit <- c(1,-1,-1) * (as.numeric(coef(modelP50)) - log10(c(alpha,1,1)))
> names(parInit) <- c("Constant", "temp", "logoxy")
> parInit
  Constant       temp     logoxy 
3.12095839 0.05584724 0.47432378 
> model <- ERfit(parInit, cova, alpha, data$nGerminated, data$nSeeds, data$Days)
> model$dev
[1] 2217.689
> model$coef
               coef    stderror   tvalue        pvalue
Constant 3.20465504 0.038627515 82.96301 3.832609e-113
temp     0.05713949 0.001267571 45.07793  2.073400e-80
logoxy   0.51553588 0.026469504 19.47660  4.284646e-40
> 
> ##### Add the P50 values of the current model to p50Grid
> p50Grid <- ERp(model$coef, alpha, p50Grid, paste0("Model",0), perc=50)
> pr(p50Grid, field=9, deci=c(1,1,1,2,0,0), row=FALSE)

        rh      temp       oxy    logoxy  Separate    Model0
      60.3       5.0       5.2      0.72       652       570
      60.3       5.0      10.0      1.00       533       407
      60.3       5.0      21.0      1.32       347       277
      60.3       5.0      50.0      1.70       148       177
      60.3       5.0      99.0      2.00        94       125
      60.3      13.0       5.2      0.72       141       199
      60.3      13.0      10.0      1.00       143       142
      60.3      13.0      21.0      1.32       117        97
      60.3      13.0      50.0      1.70        67        62
      60.3      13.0      99.0      2.00        32        44
      60.3      20.0       5.2      0.72        50        79
      60.3      20.0      10.0      1.00        46        57
      60.3      20.0      21.0      1.32        38        39
      60.3      20.0      50.0      1.70        26        25
      60.3      20.0      99.0      2.00        17        17
      60.3      30.0       5.2      0.72        16        21
      60.3      30.0      10.0      1.00        15        15
      60.3      30.0      21.0      1.32        15        10
      60.3      30.0      50.0      1.70         8         7
      60.3      30.0      99.0      2.00         6         5

> 
> ##### Save the current model for future use
> keepModel <- list()
> keepModel[[1]] <- model
> 
> ##### Forward selection with quadratic temp and logoxy and their interaction
> try  <- c("temp2", "logoxy2", "temp.logoxy")
> ##### Create dataframe for analysis of deviance
> aoDeviance <- data.frame(Terms=c("Start",try), dev=NA, meandev=NA, devDiff=NA, ftest=NA, ptest=NA)
> aoDeviance[1,2:3] <- c(model$dev, model$dev/model$df.residual)
> ##### Loop over try
> ##### Individually fit all try terms which are not in the current model
> ##### Select the try term which is most significant and add this to the current model
> ##### Update the analysis of deviance
> nloop <- length(try)
> for (iloop in 1:nloop) {
+   ##### Number of terms to try
+   ntry <- length(try)
+   ##### Create a dataframe to store the deviance and ftest for each try term
+   tryAnova <- data.frame(try, dev=NA, meandev=NA, ftest=NA, ptest=NA, select=rep("",ntry))
+   ##### Initial estimates with an extra zero for the try term
+   parInit <- c(model$coef$coef, 0)
+   namesInit <- rownames(model$coef)
+   saveModel <- list()
+   saveCoef  <- list()
+   ##### Loop over try terms and add the try term to the current model
+   for (ii in 1:ntry) {
+     ##### The names of the initial estimates should be set to the names of the covariates
+     names(parInit) <- c(namesInit, try[ii])
+     ##### Fit the model, print results and save results in tryAnova
+     saveModel[[ii]] <- ERfit(parInit, cova, alpha, data$nGerminated, data$nSeeds, data$Days)
+     cat(paste0("\n***** (", iloop, ") Add ", try[ii], " ---> Deviance ", round(saveModel[[ii]]$dev,2), "\n"))
+     saveCoef[[ii]] <- saveModel[[ii]]$coef
+     pr(saveCoef[[ii]], deci=c(5,5,2,3), nspace=3, sq=T)
+     anov <- ERanova(saveModel[[ii]], model)
+     tryAnova[ii, c("dev","meandev","ftest","ptest")] <- c(saveModel[[ii]]$dev,anov[c(1,3,4)])
+   }
+   ##### Select term with minimal p-value
+   selectNr <- which(tryAnova$ptest == min(tryAnova$ptest))
+   selectTerm <- tryAnova[selectNr,1]
+   ##### Print results
+   tryAnova[selectNr,"select"] <- "X"
+   cat(paste0("\n***** (", iloop, ") SELECT term with minimal deviance\n"))
+   pr(tryAnova[order(tryAnova$dev),], deci=c(1,2,2,2,4,NA), row=F, sq=T)
+   cat("\n")
+   ##### Select model and save P50 in p50Grid
+   model <- saveModel[[selectNr]]
+   keepModel[[iloop+1]] <- model
+   p50Grid <- ERp(model$coef, alpha, p50Grid, paste0("Model",iloop))
+   ##### Update analysis of deviance
+   aoDeviance[iloop+1,1] <- paste0("+ ", tryAnova[selectNr, 1])
+   aoDeviance[iloop+1,c(2,3,5,6)] <- tryAnova[selectNr, 2:5]
+   aoDeviance[iloop+1,4] <- aoDeviance[iloop,2] - aoDeviance[iloop+1,2]
+   ##### Remove the selected term from try
+   try   <- try[!(try %in% selectTerm)]
+   if (iloop==nloop) cat("\n")
+ }

***** (1) Add temp2 ---> Deviance 2080.33
               coef   stderror   tvalue   pvalue
Constant    3.29489    0.04931    66.82    0.000
temp        0.07191    0.00527    13.66    0.000
logoxy      0.51677    0.02578    20.05    0.000
temp2      -0.00044    0.00015    -2.88    0.005

***** (1) Add logoxy2 ---> Deviance 1686.42
               coef   stderror   tvalue   pvalue
Constant    2.60606    0.09808    26.57    0.000
temp        0.05733    0.00111    51.47    0.000
logoxy     -0.47602    0.15683    -3.04    0.003
logoxy2     0.36649    0.05738     6.39    0.000

***** (1) Add temp.logoxy ---> Deviance 1719.92
                  coef   stderror   tvalue   pvalue
Constant       3.49024    0.05929    58.86    0.000
temp           0.07854    0.00362    21.72    0.000
logoxy         0.73392    0.04241    17.31    0.000
temp.logoxy   -0.01640    0.00265    -6.19    0.000

***** (1) SELECT term with minimal deviance
          try      dev  meandev  ftest   ptest  select
      logoxy2  1686.42    13.28  40.01  0.0000       X
  temp.logoxy  1719.92    13.54  36.76  0.0000        
        temp2  2080.33    16.38   8.39  0.0045        


***** (2) Add temp2 ---> Deviance 1502.5
               coef   stderror   tvalue   pvalue
Constant    2.68577    0.09516    28.22    0.000
temp        0.07452    0.00452    16.48    0.000
logoxy     -0.51885    0.14907    -3.48    0.001
logoxy2     0.38340    0.05458     7.02    0.000
temp2      -0.00052    0.00013    -3.91    0.000

***** (2) Add temp.logoxy ---> Deviance 1229.04
                  coef   stderror   tvalue   pvalue
Constant       2.86844    0.09563    30.00    0.000
temp           0.07620    0.00288    26.49    0.000
logoxy        -0.26953    0.14074    -1.92    0.058
logoxy2        0.36184    0.04959     7.30    0.000
temp.logoxy   -0.01432    0.00211    -6.79    0.000

***** (2) SELECT term with minimal deviance
          try      dev  meandev  ftest   ptest  select
  temp.logoxy  1229.04     9.75  46.89  0.0000       X
        temp2  1502.50    11.92  15.42  0.0001        


***** (3) Add temp2 ---> Deviance 1034.52
                  coef   stderror   tvalue   pvalue
Constant       2.98488    0.09133    32.68    0.000
temp           0.09562    0.00478    20.01    0.000
logoxy        -0.27356    0.13006    -2.10    0.037
logoxy2        0.37061    0.04581     8.09    0.000
temp.logoxy   -0.01573    0.00203    -7.75    0.000
temp2         -0.00053    0.00011    -4.82    0.000

***** (3) SELECT term with minimal deviance
    try      dev  meandev  ftest   ptest  select
  temp2  1034.52     8.28  23.50  0.0000       X


> ##### Table 3: Analysis of deviance for forward selection
> pr(aoDeviance, deci=c(1,2,2,2,2,3), nspace=3, row=F, mis='-')

           Terms       dev   meandev   devDiff   ftest   ptest
           Start   2217.69     17.33         -       -       -
       + logoxy2   1686.42     13.28    531.26   40.01   0.000
   + temp.logoxy   1229.04      9.75    457.38   46.89   0.000
         + temp2   1034.52      8.28    194.52   23.50   0.000

> 
> ##### Table 4: Estimates for selected model
> selected <- 4
> order <- c(1,2,3,6,4,5)
> pr(keepModel[[selected]]$coef[order,], deci=c(5,5,2,3))

                 coef  stderror  tvalue  pvalue
Constant      2.98488   0.09133   32.68   0.000
temp          0.09562   0.00478   20.01   0.000
logoxy       -0.27356   0.13006   -2.10   0.037
temp2        -0.00053   0.00011   -4.82   0.000
logoxy2       0.37061   0.04581    8.09   0.000
temp.logoxy  -0.01573   0.00203   -7.75   0.000

> pr(keepModel[[selected]]$coef[order,], field=c(-12,-12,10,10), deci=c(8,8,2,3))

                        coef        stderror     tvalue     pvalue
Constant      2.98488287e+00  9.13260584e-02      32.68      0.000
temp          9.56191606e-02  4.77902602e-03      20.01      0.000
logoxy       -2.73561401e-01  1.30057587e-01      -2.10      0.037
temp2        -5.33978793e-04  1.10748203e-04      -4.82      0.000
logoxy2       3.70611586e-01  4.58071530e-02       8.09      0.000
temp.logoxy  -1.57253492e-02  2.03024816e-03      -7.75      0.000

> 
> ##### Table S5: Estimated p50 for the different models
> pr(p50Grid, deci=0, row=F)

  rh  temp  oxy  logoxy  Separate  Model0  Model1  Model2  Model3
  60     5    5       1       652     570     477     565     614
  60     5   10       1       533     407     431     470     510
  60     5   21       1       347     277     327     325     350
  60     5   50       2       148     177     189     169     180
  60     5   99       2        94     125     104      86      90
  60    13    5       1       141     199     166     168     155
  60    13   10       1       143     142     150     150     140
  60    13   21       1       117      97     114     113     105
  60    13   50       2        67      62      66      65      60
  60    13   99       2        32      44      36      36      33
  60    20    5       1        50      79      66      58      53
  60    20   10       1        46      57      60      55      51
  60    20   21       1        38      39      45      45      42
  60    20   50       2        26      25      26      28      26
  60    20   99       2        17      17      14      17      15
  60    30    5       1        16      21      18      13      14
  60    30   10       1        15      15      16      13      15
  60    30   21       1        15      10      12      12      14
  60    30   50       2         8       7       7       9      10
  60    30   99       2         6       5       4       6       7

> 
> ##### Shelf life extension factor
> oxy  <- c(99,50,21,10,5.2)
> temp <- c(5,13,20,30)
> loxy <- length(oxy)
> ltemp <- length(temp)
> temp <- rep(temp, each=loxy)
> oxy  <- rep(oxy, times=ltemp)
> 
> ##### Table S7: TEMP drop of 5
> gridTEMP <- data.frame(rh=RH, oxy=oxy, logoxy=log10(oxy), temp_1=temp, temp_2=temp-5)
> ratio <- ERratio(keepModel[[selected]]$coef, keepModel[[selected]]$vcov, gridTEMP)
> pr(ratio[,c(1:2,4:9)], row=F, nspace=1, field=9, deci=c(1,1,0,0,2,3,2,2))

       rh      oxy   temp_1   temp_2    ratio  ratioSE   ratioL   ratioR
     60.3     99.0        5        0     2.03    0.081     1.88     2.20
     60.3     50.0        5        0     2.14    0.081     1.99     2.31
     60.3     21.0        5        0     2.30    0.086     2.13     2.47
     60.3     10.0        5        0     2.43    0.094     2.26     2.62
     60.3      5.2        5        0     2.56    0.105     2.36     2.77
     60.3     99.0       13        8     1.84    0.044     1.76     1.93
     60.3     50.0       13        8     1.94    0.040     1.87     2.02
     60.3     21.0       13        8     2.08    0.039     2.00     2.16
     60.3     10.0       13        8     2.20    0.045     2.12     2.30
     60.3      5.2       13        8     2.32    0.056     2.21     2.43
     60.3     99.0       20       15     1.69    0.034     1.63     1.76
     60.3     50.0       20       15     1.78    0.026     1.73     1.83
     60.3     21.0       20       15     1.91    0.021     1.87     1.95
     60.3     10.0       20       15     2.02    0.026     1.97     2.07
     60.3      5.2       20       15     2.13    0.037     2.06     2.20
     60.3     99.0       30       25     1.49    0.052     1.39     1.60
     60.3     50.0       30       25     1.58    0.050     1.48     1.68
     60.3     21.0       30       25     1.69    0.050     1.59     1.79
     60.3     10.0       30       25     1.79    0.054     1.69     1.90
     60.3      5.2       30       25     1.88    0.060     1.77     2.00

> 
> ##### Table S6: OXY halving
> gridOXY <- data.frame(rh=RH, temp=temp, oxy1=oxy, oxy2=oxy/2, logoxy_1=log10(oxy), logoxy_2=log10(oxy/2))
> ratio <- ERratio(keepModel[[selected]]$coef, keepModel[[selected]]$vcov, gridOXY)
> pr(ratio[,c(1:4,7:10)], row=F, nspace=1, field=9, deci=c(1,0,1,1,2,3,2,2))

       rh     temp     oxy1     oxy2    ratio  ratioSE   ratioL   ratioR
     60.3        5     99.0     49.5     2.02    0.070     1.89     2.16
     60.3        5     50.0     25.0     1.74    0.035     1.67     1.81
     60.3        5     21.0     10.5     1.43    0.030     1.37     1.49
     60.3        5     10.0      5.0     1.21    0.045     1.13     1.30
     60.3        5      5.2      2.6     1.05    0.056     0.94     1.16
     60.3       13     99.0     49.5     1.85    0.062     1.74     1.98
     60.3       13     50.0     25.0     1.59    0.027     1.54     1.64
     60.3       13     21.0     10.5     1.31    0.021     1.27     1.35
     60.3       13     10.0      5.0     1.11    0.038     1.04     1.19
     60.3       13      5.2      2.6     0.96    0.049     0.87     1.06
     60.3       20     99.0     49.5     1.72    0.061     1.60     1.84
     60.3       20     50.0     25.0     1.47    0.029     1.42     1.53
     60.3       20     21.0     10.5     1.21    0.022     1.17     1.26
     60.3       20     10.0      5.0     1.03    0.036     0.96     1.10
     60.3       20      5.2      2.6     0.89    0.046     0.80     0.98
     60.3       30     99.0     49.5     1.54    0.065     1.42     1.67
     60.3       30     50.0     25.0     1.32    0.039     1.25     1.40
     60.3       30     21.0     10.5     1.09    0.030     1.03     1.15
     60.3       30     10.0      5.0     0.92    0.037     0.85     1.00
     60.3       30      5.2      2.6     0.80    0.044     0.72     0.89

> 
> proc.time()
   user  system elapsed 
   0.15    0.07    0.81 
