# Supplementary material for: Modelling the quantitative effect of oxygen on the ageing of primed celery seeds
Source: Plant J. 2025 Apr 17;122(1):e70066. doi: 10.1111/tpj.70066 (PMC12005833; doi:10.1111/tpj.70066)
Supplement: Supplementary file 5 — Appendix S5. R scripts used in the modelling. [file TPJ-122-0-s001.zip › 06-Combined-RH.R]

##### Combined model for meanRH values 16.0 / 32.8 / 43.4
source(".ERfit.R")
source(".Utils.R")
RH <- c(16.0, 32.8, 43.4)

##### Import data. Replace target RH by mean RH.
library(openxlsx)
data <- read.xlsx("Supporting Data S1 - Experimental data.xlsx", sheet="Data")
data$RH <- data$RH20mean

##### Estimate initial viability
germ0   <- data$nGerminated[data$Week==0]
nseeds0 <- data$nSeeds[data$Week==0]
initViability <- sum(germ0)/sum(nseeds0)
alpha <- qnorm(initViability)

##### Subset to positive storage days and specific RH values; also omit 1% oxygen
data <- data[(data$RH20mean %in% RH) & (data$Days > 0),]
if (TRUE) {
  data <- data[(data$Oxygen > 1),]
}

##### Create factors for storage conditions
levRH         <- unique(data$RH)
levTemp       <- unique(data$Temp)
levOxygen     <- unique(data$Oxygen)
data$fRH      <- as.factor(data$RH)
data$fTemp    <- as.factor(data$Temp)
data$fOxygen  <- as.factor(data$Oxygen)

##### Fit a separate viability curve for each storage condition
data$offset <- alpha
probitModel <- glm(cbind(nGerminated,nSeeds-nGerminated) ~ 0 + offset(offset) + fOxygen:fTemp:fRH:Days,
    data=data, family=quasibinomial(probit))
summary(probitModel)
meanDev <- deviance(probitModel) / df.residual(probitModel)
meanDev

##### Estimate P50 and show that log10(P50) is linearly related to temp and logoxy
results <- expand.grid(levOxygen, levTemp, levRH)
results <- results[,c(3,2,1)]
names(results) <- c("rh","temp","oxy")
results$logoxy <- log10(results$oxy)
results$alpha  <- alpha
results$beta   <- summary(probitModel)$coef[,1]
results$p50    <- -results$alpha/results$beta
results$logp50 <- log10(results$p50)
modelP50 <- lm(logp50 ~ temp + logoxy + rh, data=results)
summary(modelP50)

##### Create df to save the P50 estimates for the various models which are fitted below
p50Grid <- results[, c("rh","temp","oxy","logoxy")]
p50Grid$Separate <- results$p50

##### Create dataframe with possible covariates for E&R model; oxy on the Log scale
##### Add quadratic effects and interactions to covariates
cova <- data.frame(temp=data$Temp, logoxy=log10(data$Oxygen), rh=data$RH)
cova$temp2   <- cova$temp * cova$temp
cova$logoxy2 <- cova$logoxy * cova$logoxy
cova$rh2     <- cova$rh   * cova$rh
for (cc in c("temp.logoxy", "rh.logoxy", "temp.rh")) {
  ccSplit <- unlist(strsplit(cc, ".", fixed=TRUE))
  cova[, cc] <- cova[, ccSplit[1]] * cova[, ccSplit[2]]
}
str(cova)

##### Fit initial model with temp, logoxy and rh to binomial data
##### Initial estimates are provided by modelP50
parInit <- c(1,-1,-1,-1) * as.numeric(coef(modelP50)) - log10(c(alpha,1,1,1))
names(parInit) <- c("Constant", "temp", "logoxy", "rh")
parInit
model <- ERfit(parInit, cova, alpha, data$nGerminated, data$nSeeds, data$Days)
model$dev
model$coef

##### Add the P50 values of the current model to p50Grid
p50Grid <- ERp(model$coef, alpha, p50Grid, paste0("Model",0), perc=50)
pr(p50Grid, field=9, deci=c(1,1,1,2,0,0), row=FALSE)

##### Save the current model for future use
keepModel <- list()
keepModel[[1]] <- model

##### Forward selection with quadratic temp, logoxy and rh and their interactions
try  <- c("temp2", "logoxy2", "rh2", "temp.logoxy", "temp.rh", "rh.logoxy")
##### Create dataframe for analysis of deviance
aoDeviance <- data.frame(Terms=c("Start",try), dev=NA, meandev=NA, devDiff=NA, ftest=NA, ptest=NA)
aoDeviance[1,2:3] <- c(model$dev, model$dev/model$df.residual)
##### Loop over try
##### Individually fit all try terms which are not in the current model
##### Select the try term which is most significant and add this to the current model
##### Update the analysis of deviance
nloop <- length(try)
for (iloop in 1:nloop) {
  ##### Number of terms to try
  ntry <- length(try)
  ##### Create a dataframe to store the deviance and ftest for each try term
  tryAnova <- data.frame(try, dev=NA, meandev=NA, ftest=NA, ptest=NA, select=rep("",ntry))
  ##### Initial estimates with an extra zero for the try term
  parInit <- c(model$coef$coef, 0)
  namesInit <- rownames(model$coef)
  saveModel <- list()
  saveCoef  <- list()
  ##### Loop over try terms and add the try term to the current model
  for (ii in 1:ntry) {
    ##### The names of the initial estimates should be set to the names of the covariates
    names(parInit) <- c(namesInit, try[ii])
    ##### Fit the model, print results and save results in tryAnova
    saveModel[[ii]] <- ERfit(parInit, cova, alpha, data$nGerminated, data$nSeeds, data$Days)
    cat(paste0("\n***** (", iloop, ") Add ", try[ii], " ---> Deviance ", round(saveModel[[ii]]$dev,2), "\n"))
    saveCoef[[ii]] <- saveModel[[ii]]$coef
    pr(saveCoef[[ii]], deci=c(5,5,2,3), nspace=3, sq=T)
    anov <- ERanova(saveModel[[ii]], model)
    tryAnova[ii, c("dev","meandev","ftest","ptest")] <- c(saveModel[[ii]]$dev,anov[c(1,3,4)])
  }
  ##### Select term with minimal p-value
  selectNr <- which(tryAnova$ptest == min(tryAnova$ptest))
  selectTerm <- tryAnova[selectNr,1]
  ##### Print results
  tryAnova[selectNr,"select"] <- "X"
  cat(paste0("\n***** (", iloop, ") SELECT term with minimal deviance\n"))
  pr(tryAnova[order(tryAnova$dev),], deci=c(1,2,2,2,4,NA), row=F, sq=T)
  cat("\n")
  ##### Select model and save P50 in p50Grid
  model <- saveModel[[selectNr]]
  keepModel[[iloop+1]] <- model
  p50Grid <- ERp(model$coef, alpha, p50Grid, paste0("Model",iloop))
  ##### Update analysis of deviance
  aoDeviance[iloop+1,1] <- paste0("+ ", tryAnova[selectNr, 1])
  aoDeviance[iloop+1,c(2,3,5,6)] <- tryAnova[selectNr, 2:5]
  aoDeviance[iloop+1,4] <- aoDeviance[iloop,2] - aoDeviance[iloop+1,2]
  ##### Remove the selected term from try
  try   <- try[!(try %in% selectTerm)]
  if (iloop==nloop) cat("\n")
}
##### Table S8: Analysis of deviance for forward selection
pr(aoDeviance, deci=c(1,2,2,2,2,3), nspace=3, row=F, mis='-')

##### Estimates for selected model
selected <- 3
order <- c(1,2,3,4,5,6)
pr(keepModel[[selected]]$coef[order,], deci=c(5,5,2,3))
pr(keepModel[[selected]]$coef[order,], field=c(-12,-12,10,10), deci=c(8,8,2,3))

##### Table S9: Estimated p50 for the different models
pr(p50Grid, deci=0, row=F)

##### Shelf life extension factor
oxy  <- c(99,50,21,10,5.2)
temp <- c(5,13,20,30)
rh   <- RH
loxy <- length(oxy)
ltemp <- length(temp)
lrh <- length(rh)
rh   <- rep(rep(rh, each=loxy*ltemp))
temp <- rep(rep(temp, each=loxy), times=lrh)
oxy  <- rep(oxy, times=ltemp*lrh)

##### TEMP drop of 5
gridTEMP <- data.frame(rh=rh, oxygen=oxy, logoxy=log10(oxy), temp_1=temp, temp_2=temp-5)
ratio <- ERratio(keepModel[[selected]]$coef, keepModel[[selected]]$vcov, gridTEMP)
pr(ratio[,c(1:2,4:9)], row=F, nspace=1, field=9, deci=c(1,1,0,0,2,3,2,2))

##### OXY halving
gridOXY <- data.frame(rh=rh, temp=temp, oxygen1=oxy, oxygen2=oxy/2, logoxy_1=log10(oxy), logoxy_2=log10(oxy/2))
ratio <- ERratio(keepModel[[selected]]$coef, keepModel[[selected]]$vcov, gridOXY)
pr(ratio[,c(1:4,7:10)], row=F, nspace=1, field=9, deci=c(1,0,1,1,2,3,2,2))

##### RH (43 to 16), (43 to 33) and (43 to 16)
rh_1 <- c(rep(33,20), rep(43,20), rep(43,20))
rh_2 <- c(rep(16,20), rep(33,20), rep(16,20))
gridRH <- data.frame(temp=temp, oxygen=oxy, logoxy=log10(oxy), rh_1, rh_2)
ratio <- ERratio(keepModel[[selected]]$coef, keepModel[[selected]]$vcov, gridRH)
pr(ratio[,c(1:2,4:9)], nspace=1, field=9, row=F, deci=c(0,1,1,1,2,3,2,2))
