# Supplementary material for: Modelling the quantitative effect of oxygen on the ageing of primed celery seeds
Source: Plant J. 2025 Apr 17;122(1):e70066. doi: 10.1111/tpj.70066 (PMC12005833; doi:10.1111/tpj.70066)
Supplement: Supplementary file 5 — Appendix S5. R scripts used in the modelling. [file TPJ-122-0-s001.zip › 06-Combined-RH.Rout]

> ##### Combined model for meanRH values 16.0 / 32.8 / 43.4
> source(".ERfit.R")
> source(".Utils.R")
> RH <- c(16.0, 32.8, 43.4)
> 
> ##### Import data. Replace target RH by mean RH.
> library(openxlsx)
> data <- read.xlsx("Supporting Data S1 - Experimental data.xlsx", sheet="Data")
> data$RH <- data$RH20mean
> 
> ##### Estimate initial viability
> germ0   <- data$nGerminated[data$Week==0]
> nseeds0 <- data$nSeeds[data$Week==0]
> initViability <- sum(germ0)/sum(nseeds0)
> alpha <- qnorm(initViability)
> 
> ##### Subset to positive storage days and specific RH values; also omit 1% oxygen
> data <- data[(data$RH20mean %in% RH) & (data$Days > 0),]
> if (TRUE) {
+   data <- data[(data$Oxygen > 1),]
+ }
> 
> ##### Create factors for storage conditions
> levRH         <- unique(data$RH)
> levTemp       <- unique(data$Temp)
> levOxygen     <- unique(data$Oxygen)
> data$fRH      <- as.factor(data$RH)
> data$fTemp    <- as.factor(data$Temp)
> data$fOxygen  <- as.factor(data$Oxygen)
> 
> ##### Fit a separate viability curve for each storage condition
> data$offset <- alpha
> probitModel <- glm(cbind(nGerminated,nSeeds-nGerminated) ~ 0 + offset(offset) + fOxygen:fTemp:fRH:Days,
+     data=data, family=quasibinomial(probit))
> summary(probitModel)

Call:
glm(formula = cbind(nGerminated, nSeeds - nGerminated) ~ 0 + 
    offset(offset) + fOxygen:fTemp:fRH:Days, family = quasibinomial(probit), 
    data = data)

Coefficients:
                                  Estimate Std. Error t value Pr(>|t|)
fOxygen5.2:fTemp5:fRH16:Days    -0.0009466  0.0205880  -0.046    0.963
fOxygen10:fTemp5:fRH16:Days     -0.0008544  0.0205294  -0.042    0.967
fOxygen21:fTemp5:fRH16:Days     -0.0012384  0.0236238  -0.052    0.958
fOxygen50:fTemp5:fRH16:Days     -0.0022383  0.0470557  -0.048    0.962
fOxygen99:fTemp5:fRH16:Days     -0.0049437  0.1130763  -0.044    0.965
fOxygen5.2:fTemp13:fRH16:Days   -0.0013787  0.0241368  -0.057    0.954
fOxygen10:fTemp13:fRH16:Days    -0.0019903  0.0413443  -0.048    0.962
fOxygen21:fTemp13:fRH16:Days    -0.0036238  0.0611798  -0.059    0.953
fOxygen50:fTemp13:fRH16:Days    -0.0072170  0.1366063  -0.053    0.958
fOxygen99:fTemp13:fRH16:Days    -0.0117607  0.2301718  -0.051    0.959
fOxygen5.2:fTemp20:fRH16:Days   -0.0029546  0.0512998  -0.058    0.954
fOxygen10:fTemp20:fRH16:Days    -0.0050554  0.0860504  -0.059    0.953
fOxygen21:fTemp20:fRH16:Days    -0.0083139  0.1374249  -0.060    0.952
fOxygen50:fTemp20:fRH16:Days    -0.0142946  0.2216653  -0.064    0.949
fOxygen99:fTemp20:fRH16:Days    -0.0212159  0.3641859  -0.058    0.954
fOxygen5.2:fTemp30:fRH16:Days   -0.0082787  0.1274687  -0.065    0.948
fOxygen10:fTemp30:fRH16:Days    -0.0144146  0.2281163  -0.063    0.950
fOxygen21:fTemp30:fRH16:Days    -0.0228340  0.4304452  -0.053    0.958
fOxygen50:fTemp30:fRH16:Days    -0.0410290  0.8674445  -0.047    0.962
fOxygen99:fTemp30:fRH16:Days    -0.1260065  3.8221953  -0.033    0.974
fOxygen5.2:fTemp5:fRH32.8:Days  -0.0009015  0.0186152  -0.048    0.961
fOxygen10:fTemp5:fRH32.8:Days   -0.0013645  0.0269902  -0.051    0.960
fOxygen21:fTemp5:fRH32.8:Days   -0.0029949  0.0520559  -0.058    0.954
fOxygen50:fTemp5:fRH32.8:Days   -0.0058963  0.0995686  -0.059    0.953
fOxygen99:fTemp5:fRH32.8:Days   -0.0104848  0.1987230  -0.053    0.958
fOxygen5.2:fTemp13:fRH32.8:Days -0.0022788  0.0412007  -0.055    0.956
fOxygen10:fTemp13:fRH32.8:Days  -0.0035834  0.0683913  -0.052    0.958
fOxygen21:fTemp13:fRH32.8:Days  -0.0082330  0.1357226  -0.061    0.952
fOxygen50:fTemp13:fRH32.8:Days  -0.0139999  0.2156292  -0.065    0.948
fOxygen99:fTemp13:fRH32.8:Days  -0.0221890  0.3976144  -0.056    0.956
fOxygen5.2:fTemp20:fRH32.8:Days -0.0049681  0.0958098  -0.052    0.959
fOxygen10:fTemp20:fRH32.8:Days  -0.0088178  0.1344805  -0.066    0.948
fOxygen21:fTemp20:fRH32.8:Days  -0.0155443  0.2424054  -0.064    0.949
fOxygen50:fTemp20:fRH32.8:Days  -0.0257410  0.4683598  -0.055    0.956
fOxygen99:fTemp20:fRH32.8:Days  -0.0610950  1.4773521  -0.041    0.967
fOxygen5.2:fTemp30:fRH32.8:Days -0.0108883  0.1548515  -0.070    0.944
fOxygen10:fTemp30:fRH32.8:Days  -0.0182784  0.2910697  -0.063    0.950
fOxygen21:fTemp30:fRH32.8:Days  -0.0323488  0.6238633  -0.052    0.959
fOxygen50:fTemp30:fRH32.8:Days  -0.0696763  1.6403945  -0.042    0.966
fOxygen99:fTemp30:fRH32.8:Days  -0.1168508  3.4324499  -0.034    0.973
fOxygen5.2:fTemp5:fRH43.4:Days  -0.0005663  0.0249558  -0.023    0.982
fOxygen10:fTemp5:fRH43.4:Days   -0.0011018  0.0223887  -0.049    0.961
fOxygen21:fTemp5:fRH43.4:Days   -0.0023925  0.0481641  -0.050    0.960
fOxygen50:fTemp5:fRH43.4:Days   -0.0066203  0.1483279  -0.045    0.964
fOxygen99:fTemp5:fRH43.4:Days   -0.0121555  0.2292489  -0.053    0.958
fOxygen5.2:fTemp13:fRH43.4:Days -0.0016239  0.0501437  -0.032    0.974
fOxygen10:fTemp13:fRH43.4:Days  -0.0027596  0.0477291  -0.058    0.954
fOxygen21:fTemp13:fRH43.4:Days  -0.0064579  0.1359503  -0.048    0.962
fOxygen50:fTemp13:fRH43.4:Days  -0.0157422  0.2861184  -0.055    0.956
fOxygen99:fTemp13:fRH43.4:Days  -0.0181846  0.3297537  -0.055    0.956
fOxygen5.2:fTemp20:fRH43.4:Days -0.0044135  0.0897224  -0.049    0.961
fOxygen10:fTemp20:fRH43.4:Days  -0.0070279  0.1299085  -0.054    0.957
fOxygen21:fTemp20:fRH43.4:Days  -0.0120319  0.2114016  -0.057    0.955
fOxygen50:fTemp20:fRH43.4:Days  -0.0234256  0.4069964  -0.058    0.954
fOxygen99:fTemp20:fRH43.4:Days  -0.0329437  0.7394460  -0.045    0.964
fOxygen5.2:fTemp30:fRH43.4:Days -0.0251878  0.5004126  -0.050    0.960
fOxygen10:fTemp30:fRH43.4:Days  -0.0291931  0.5499777  -0.053    0.958
fOxygen21:fTemp30:fRH43.4:Days  -0.0484532  1.1028315  -0.044    0.965
fOxygen50:fTemp30:fRH43.4:Days  -0.0837187  2.2275640  -0.038    0.970
fOxygen99:fTemp30:fRH43.4:Days  -0.1319100  3.9301973  -0.034    0.973

(Dispersion parameter for quasibinomial family taken to be 529982.9)

    Null deviance: 180718  on 529  degrees of freedom
Residual deviance:   9471  on 469  degrees of freedom
AIC: NA

Number of Fisher Scoring iterations: 10

> meanDev <- deviance(probitModel) / df.residual(probitModel)
> meanDev
[1] 20.19404
> 
> ##### Estimate P50 and show that log10(P50) is linearly related to temp and logoxy
> results <- expand.grid(levOxygen, levTemp, levRH)
> results <- results[,c(3,2,1)]
> names(results) <- c("rh","temp","oxy")
> results$logoxy <- log10(results$oxy)
> results$alpha  <- alpha
> results$beta   <- summary(probitModel)$coef[,1]
> results$p50    <- -results$alpha/results$beta
> results$logp50 <- log10(results$p50)
> modelP50 <- lm(logp50 ~ temp + logoxy + rh, data=results)
> summary(modelP50)

Call:
lm(formula = logp50 ~ temp + logoxy + rh, data = results)

Residuals:
     Min       1Q   Median       3Q      Max 
-0.22962 -0.07830  0.01661  0.05984  0.22660 

Coefficients:
             Estimate Std. Error t value Pr(>|t|)    
(Intercept)  4.390889   0.061662  71.210  < 2e-16 ***
temp        -0.047885   0.001486 -32.215  < 2e-16 ***
logoxy      -0.776642   0.029623 -26.217  < 2e-16 ***
rh          -0.008507   0.001211  -7.024 3.16e-09 ***
---
Signif. codes:  0 '***' 0.001 '**' 0.01 '*' 0.05 '.' 0.1 ' ' 1

Residual standard error: 0.1058 on 56 degrees of freedom
Multiple R-squared:  0.9694,	Adjusted R-squared:  0.9678 
F-statistic: 591.5 on 3 and 56 DF,  p-value: < 2.2e-16

> 
> ##### Create df to save the P50 estimates for the various models which are fitted below
> p50Grid <- results[, c("rh","temp","oxy","logoxy")]
> p50Grid$Separate <- results$p50
> 
> ##### Create dataframe with possible covariates for E&R model; oxy on the Log scale
> ##### Add quadratic effects and interactions to covariates
> cova <- data.frame(temp=data$Temp, logoxy=log10(data$Oxygen), rh=data$RH)
> cova$temp2   <- cova$temp * cova$temp
> cova$logoxy2 <- cova$logoxy * cova$logoxy
> cova$rh2     <- cova$rh   * cova$rh
> for (cc in c("temp.logoxy", "rh.logoxy", "temp.rh")) {
+   ccSplit <- unlist(strsplit(cc, ".", fixed=TRUE))
+   cova[, cc] <- cova[, ccSplit[1]] * cova[, ccSplit[2]]
+ }
> str(cova)
'data.frame':	529 obs. of  9 variables:
 $ temp       : num  5 5 5 5 5 5 5 5 5 5 ...
 $ logoxy     : num  0.716 0.716 0.716 0.716 0.716 ...
 $ rh         : num  16 16 16 16 16 16 16 16 16 16 ...
 $ temp2      : num  25 25 25 25 25 25 25 25 25 25 ...
 $ logoxy2    : num  0.513 0.513 0.513 0.513 0.513 ...
 $ rh2        : num  256 256 256 256 256 256 256 256 256 256 ...
 $ temp.logoxy: num  3.58 3.58 3.58 3.58 3.58 ...
 $ rh.logoxy  : num  11.5 11.5 11.5 11.5 11.5 ...
 $ temp.rh    : num  80 80 80 80 80 80 80 80 80 80 ...
> 
> ##### Fit initial model with temp, logoxy and rh to binomial data
> ##### Initial estimates are provided by modelP50
> parInit <- c(1,-1,-1,-1) * as.numeric(coef(modelP50)) - log10(c(alpha,1,1,1))
> names(parInit) <- c("Constant", "temp", "logoxy", "rh")
> parInit
   Constant        temp      logoxy          rh 
4.185063658 0.047885165 0.776641649 0.008507296 
> model <- ERfit(parInit, cova, alpha, data$nGerminated, data$nSeeds, data$Days)
> model$dev
[1] 13877.93
> model$coef
                coef     stderror    tvalue        pvalue
Constant 4.222597193 0.0355803667 118.67773  0.000000e+00
temp     0.047906714 0.0008304784  57.68568 1.282864e-229
logoxy   0.779222115 0.0163314173  47.71307 3.158038e-193
rh       0.009292446 0.0006085496  15.26982  7.694719e-44
> 
> ##### Add the P50 values of the current model to p50Grid
> p50Grid <- ERp(model$coef, alpha, p50Grid, paste0("Model",0), perc=50)
> pr(p50Grid, field=9, deci=c(1,1,1,2,0,0), row=FALSE)

        rh      temp       oxy    logoxy  Separate    Model0
      16.0       5.0       5.2      0.72      1697      3036
      16.0       5.0      10.0      1.00      1880      1824
      16.0       5.0      21.0      1.32      1297      1023
      16.0       5.0      50.0      1.70       718       520
      16.0       5.0      99.0      2.00       325       306
      16.0      13.0       5.2      0.72      1165      1256
      16.0      13.0      10.0      1.00       807       755
      16.0      13.0      21.0      1.32       443       423
      16.0      13.0      50.0      1.70       223       215
      16.0      13.0      99.0      2.00       137       126
      16.0      20.0       5.2      0.72       544       580
      16.0      20.0      10.0      1.00       318       349
      16.0      20.0      21.0      1.32       193       196
      16.0      20.0      50.0      1.70       112        99
      16.0      20.0      99.0      2.00        76        58
      16.0      30.0       5.2      0.72       194       193
      16.0      30.0      10.0      1.00       111       116
      16.0      30.0      21.0      1.32        70        65
      16.0      30.0      50.0      1.70        39        33
      16.0      30.0      99.0      2.00        13        19
      32.8       5.0       5.2      0.72      1782      2119
      32.8       5.0      10.0      1.00      1177      1273
      32.8       5.0      21.0      1.32       536       714
      32.8       5.0      50.0      1.70       272       363
      32.8       5.0      99.0      2.00       153       213
      32.8      13.0       5.2      0.72       705       877
      32.8      13.0      10.0      1.00       448       527
      32.8      13.0      21.0      1.32       195       295
      32.8      13.0      50.0      1.70       115       150
      32.8      13.0      99.0      2.00        72        88
      32.8      20.0       5.2      0.72       323       405
      32.8      20.0      10.0      1.00       182       243
      32.8      20.0      21.0      1.32       103       137
      32.8      20.0      50.0      1.70        62        69
      32.8      20.0      99.0      2.00        26        41
      32.8      30.0       5.2      0.72       148       134
      32.8      30.0      10.0      1.00        88        81
      32.8      30.0      21.0      1.32        50        45
      32.8      30.0      50.0      1.70        23        23
      32.8      30.0      99.0      2.00        14        14
      43.4       5.0       5.2      0.72      2836      1689
      43.4       5.0      10.0      1.00      1458      1015
      43.4       5.0      21.0      1.32       671       569
      43.4       5.0      50.0      1.70       243       290
      43.4       5.0      99.0      2.00       132       170
      43.4      13.0       5.2      0.72       989       699
      43.4      13.0      10.0      1.00       582       420
      43.4      13.0      21.0      1.32       249       236
      43.4      13.0      50.0      1.70       102       120
      43.4      13.0      99.0      2.00        88        70
      43.4      20.0       5.2      0.72       364       323
      43.4      20.0      10.0      1.00       229       194
      43.4      20.0      21.0      1.32       134       109
      43.4      20.0      50.0      1.70        69        55
      43.4      20.0      99.0      2.00        49        33
      43.4      30.0       5.2      0.72        64       107
      43.4      30.0      10.0      1.00        55        64
      43.4      30.0      21.0      1.32        33        36
      43.4      30.0      50.0      1.70        19        18
      43.4      30.0      99.0      2.00        12        11

> 
> ##### Save the current model for future use
> keepModel <- list()
> keepModel[[1]] <- model
> 
> ##### Forward selection with quadratic temp, logoxy and rh and their interactions
> try  <- c("temp2", "logoxy2", "rh2", "temp.logoxy", "temp.rh", "rh.logoxy")
> ##### Create dataframe for analysis of deviance
> aoDeviance <- data.frame(Terms=c("Start",try), dev=NA, meandev=NA, devDiff=NA, ftest=NA, ptest=NA)
> aoDeviance[1,2:3] <- c(model$dev, model$dev/model$df.residual)
> ##### Loop over try
> ##### Individually fit all try terms which are not in the current model
> ##### Select the try term which is most significant and add this to the current model
> ##### Update the analysis of deviance
> nloop <- length(try)
> for (iloop in 1:nloop) {
+   ##### Number of terms to try
+   ntry <- length(try)
+   ##### Create a dataframe to store the deviance and ftest for each try term
+   tryAnova <- data.frame(try, dev=NA, meandev=NA, ftest=NA, ptest=NA, select=rep("",ntry))
+   ##### Initial estimates with an extra zero for the try term
+   parInit <- c(model$coef$coef, 0)
+   namesInit <- rownames(model$coef)
+   saveModel <- list()
+   saveCoef  <- list()
+   ##### Loop over try terms and add the try term to the current model
+   for (ii in 1:ntry) {
+     ##### The names of the initial estimates should be set to the names of the covariates
+     names(parInit) <- c(namesInit, try[ii])
+     ##### Fit the model, print results and save results in tryAnova
+     saveModel[[ii]] <- ERfit(parInit, cova, alpha, data$nGerminated, data$nSeeds, data$Days)
+     cat(paste0("\n***** (", iloop, ") Add ", try[ii], " ---> Deviance ", round(saveModel[[ii]]$dev,2), "\n"))
+     saveCoef[[ii]] <- saveModel[[ii]]$coef
+     pr(saveCoef[[ii]], deci=c(5,5,2,3), nspace=3, sq=T)
+     anov <- ERanova(saveModel[[ii]], model)
+     tryAnova[ii, c("dev","meandev","ftest","ptest")] <- c(saveModel[[ii]]$dev,anov[c(1,3,4)])
+   }
+   ##### Select term with minimal p-value
+   selectNr <- which(tryAnova$ptest == min(tryAnova$ptest))
+   selectTerm <- tryAnova[selectNr,1]
+   ##### Print results
+   tryAnova[selectNr,"select"] <- "X"
+   cat(paste0("\n***** (", iloop, ") SELECT term with minimal deviance\n"))
+   pr(tryAnova[order(tryAnova$dev),], deci=c(1,2,2,2,4,NA), row=F, sq=T)
+   cat("\n")
+   ##### Select model and save P50 in p50Grid
+   model <- saveModel[[selectNr]]
+   keepModel[[iloop+1]] <- model
+   p50Grid <- ERp(model$coef, alpha, p50Grid, paste0("Model",iloop))
+   ##### Update analysis of deviance
+   aoDeviance[iloop+1,1] <- paste0("+ ", tryAnova[selectNr, 1])
+   aoDeviance[iloop+1,c(2,3,5,6)] <- tryAnova[selectNr, 2:5]
+   aoDeviance[iloop+1,4] <- aoDeviance[iloop,2] - aoDeviance[iloop+1,2]
+   ##### Remove the selected term from try
+   try   <- try[!(try %in% selectTerm)]
+   if (iloop==nloop) cat("\n")
+ }

***** (1) Add temp2 ---> Deviance 13877.68
               coef   stderror   tvalue   pvalue
Constant    4.22463    0.04118   102.58    0.000
temp        0.04826    0.00368    13.12    0.000
logoxy      0.77905    0.01644    47.39    0.000
rh          0.00929    0.00061    15.23    0.000
temp2      -0.00001    0.00010    -0.10    0.922

***** (1) Add logoxy2 ---> Deviance 13847
              coef   stderror   tvalue   pvalue
Constant   4.14280    0.08145    50.86    0.000
temp       0.04787    0.00083    57.61    0.000
logoxy     0.64963    0.12051     5.39    0.000
rh         0.00928    0.00061    15.26    0.000
logoxy2    0.04757    0.04385     1.08    0.278

***** (1) Add rh2 ---> Deviance 12584.17
               coef   stderror   tvalue   pvalue
Constant    4.65383    0.06739    69.06    0.000
temp        0.04726    0.00079    60.10    0.000
logoxy      0.78547    0.01559    50.38    0.000
rh          0.04461    0.00473     9.43    0.000
rh2        -0.00061    0.00008    -7.50    0.000

***** (1) Add temp.logoxy ---> Deviance 13767.58
                  coef   stderror   tvalue   pvalue
Constant       4.31856    0.05933    72.79    0.000
temp           0.05311    0.00264    20.13    0.000
logoxy         0.84831    0.03717    22.82    0.000
rh             0.00941    0.00061    15.45    0.000
temp.logoxy   -0.00402    0.00191    -2.10    0.036

***** (1) Add temp.rh ---> Deviance 13874.57
              coef   stderror   tvalue   pvalue
Constant   4.20888    0.05239    80.34    0.000
temp       0.04714    0.00230    20.45    0.000
logoxy     0.77871    0.01643    47.40    0.000
rh         0.00885    0.00136     6.52    0.000
temp.rh    0.00003    0.00007     0.36    0.718

***** (1) Add rh.logoxy ---> Deviance 13622.06
               coef   stderror   tvalue   pvalue
Constant    4.03805    0.06736    59.95    0.000
temp        0.04763    0.00083    57.57    0.000
logoxy      0.64802    0.04467    14.51    0.000
rh          0.00339    0.00197     1.72    0.086
rh.logoxy   0.00431    0.00137     3.15    0.002

***** (1) SELECT term with minimal deviance
          try       dev  meandev  ftest   ptest  select
          rh2  12584.17    23.97  53.97  0.0000       X
    rh.logoxy  13622.06    25.95   9.86  0.0018        
  temp.logoxy  13767.58    26.22   4.21  0.0407        
      logoxy2  13847.00    26.38   1.17  0.2794        
      temp.rh  13874.57    26.43   0.13  0.7214        
        temp2  13877.68    26.43   0.01  0.9220        


***** (2) Add temp2 ---> Deviance 12563.44
               coef   stderror   tvalue   pvalue
Constant    4.67773    0.07254    64.49    0.000
temp        0.05041    0.00351    14.37    0.000
logoxy      0.78403    0.01567    50.04    0.000
rh          0.04505    0.00476     9.47    0.000
rh2        -0.00061    0.00008    -7.55    0.000
temp2      -0.00009    0.00010    -0.92    0.356

***** (2) Add logoxy2 ---> Deviance 12563.04
               coef   stderror   tvalue   pvalue
Constant    4.58631    0.09831    46.65    0.000
temp        0.04723    0.00079    60.02    0.000
logoxy      0.67833    0.11498     5.90    0.000
rh          0.04448    0.00473     9.40    0.000
rh2        -0.00060    0.00008    -7.47    0.000
logoxy2     0.03932    0.04182     0.94    0.348

***** (2) Add temp.logoxy ---> Deviance 12528.1
                  coef   stderror   tvalue   pvalue
Constant       4.71400    0.07805    60.40    0.000
temp           0.05091    0.00251    20.31    0.000
logoxy         0.83364    0.03505    23.79    0.000
rh             0.04411    0.00473     9.32    0.000
rh2           -0.00060    0.00008    -7.36    0.000
temp.logoxy   -0.00279    0.00181    -1.54    0.125

***** (2) Add temp.rh ---> Deviance 12580.91
               coef   stderror   tvalue   pvalue
Constant    4.67045    0.08135    57.41    0.000
temp        0.04807    0.00234    20.57    0.000
logoxy      0.78603    0.01567    50.15    0.000
rh          0.04525    0.00504     8.98    0.000
rh2        -0.00061    0.00008    -7.49    0.000
temp.rh    -0.00003    0.00007    -0.37    0.713

***** (2) Add rh.logoxy ---> Deviance 12286.37
                coef   stderror   tvalue   pvalue
Constant     4.44852    0.08576    51.87    0.000
temp         0.04698    0.00078    60.13    0.000
logoxy       0.63427    0.04502    14.09    0.000
rh           0.03838    0.00493     7.79    0.000
rh2         -0.00062    0.00008    -7.69    0.000
rh.logoxy    0.00498    0.00140     3.56    0.000

***** (2) SELECT term with minimal deviance
          try       dev  meandev  ftest   ptest  select
    rh.logoxy  12286.37    23.45  12.70  0.0004       X
  temp.logoxy  12528.10    23.91   2.35  0.1263        
      logoxy2  12563.04    23.98   0.88  0.3483        
        temp2  12563.44    23.98   0.86  0.3530        
      temp.rh  12580.91    24.01   0.14  0.7128        


***** (3) Add temp2 ---> Deviance 12267.72
                coef   stderror   tvalue   pvalue
Constant     4.47255    0.09002    49.68    0.000
temp         0.05000    0.00348    14.37    0.000
logoxy       0.63336    0.04503    14.06    0.000
rh           0.03885    0.00496     7.84    0.000
rh2         -0.00063    0.00008    -7.75    0.000
rh.logoxy    0.00497    0.00140     3.55    0.000
temp2       -0.00009    0.00010    -0.89    0.374

***** (3) Add logoxy2 ---> Deviance 12275.09
                coef   stderror   tvalue   pvalue
Constant     4.40395    0.10719    41.09    0.000
temp         0.04697    0.00078    60.05    0.000
logoxy       0.55935    0.11733     4.77    0.000
rh           0.03844    0.00492     7.81    0.000
rh2         -0.00062    0.00008    -7.67    0.000
rh.logoxy    0.00487    0.00140     3.49    0.001
logoxy2      0.02873    0.04161     0.69    0.490

***** (3) Add temp.logoxy ---> Deviance 123354.05
                   coef      stderror   tvalue   pvalue
Constant      -15.02377   13058.58986    -0.00    0.999
temp            0.04139       0.01454     2.85    0.005
logoxy         -7.35846           NaN      NaN      NaN
rh             -1.10625    1160.86569    -0.00    0.999
rh2            -0.00467      20.16986    -0.00    1.000
rh.logoxy       0.49742           NaN      NaN      NaN
temp.logoxy     0.00568       0.01067     0.53    0.594

***** (3) Add temp.rh ---> Deviance 12286.36
                coef   stderror   tvalue   pvalue
Constant     4.44764    0.09982    44.56    0.000
temp         0.04694    0.00232    20.28    0.000
logoxy       0.63410    0.04547    13.94    0.000
rh           0.03835    0.00529     7.25    0.000
rh2         -0.00062    0.00008    -7.65    0.000
rh.logoxy    0.00499    0.00141     3.54    0.000
temp.rh      0.00000    0.00007     0.02    0.985

***** (3) SELECT term with minimal deviance
          try        dev  meandev    ftest   ptest  select
        temp2   12267.72    23.46     0.80  0.3729       X
      logoxy2   12275.09    23.47     0.48  0.4885        
      temp.rh   12286.36    23.49     0.00  0.9846        
  temp.logoxy  123354.05   235.86  -470.91  1.0000        


***** (4) Add logoxy2 ---> Deviance 12257.6
                coef   stderror   tvalue   pvalue
Constant     4.42958    0.11136    39.78    0.000
temp         0.04989    0.00349    14.31    0.000
logoxy       0.56222    0.11751     4.78    0.000
rh           0.03890    0.00496     7.85    0.000
rh2         -0.00062    0.00008    -7.72    0.000
rh.logoxy    0.00486    0.00140     3.48    0.001
temp2       -0.00008    0.00010    -0.86    0.389
logoxy2      0.02736    0.04168     0.66    0.512

***** (4) Add temp.logoxy ---> Deviance 12230.17
                  coef   stderror   tvalue   pvalue
Constant       4.53919    0.10452    43.43    0.000
temp           0.05380    0.00464    11.60    0.000
logoxy         0.68132    0.05879    11.59    0.000
rh             0.03887    0.00495     7.85    0.000
rh2           -0.00062    0.00008    -7.66    0.000
rh.logoxy      0.00472    0.00141     3.35    0.001
temp2         -0.00011    0.00010    -1.08    0.279
temp.logoxy   -0.00236    0.00186    -1.26    0.207

***** (4) Add temp.rh ---> Deviance 12267.68
                coef   stderror   tvalue   pvalue
Constant     4.47474    0.10462    42.77    0.000
temp         0.05009    0.00425    11.79    0.000
logoxy       0.63361    0.04546    13.94    0.000
rh           0.03893    0.00534     7.29    0.000
rh2         -0.00063    0.00008    -7.70    0.000
rh.logoxy    0.00496    0.00141     3.52    0.000
temp2       -0.00009    0.00010    -0.89    0.373
temp.rh     -0.00000    0.00007    -0.04    0.970

***** (4) SELECT term with minimal deviance
          try       dev  meandev  ftest   ptest  select
  temp.logoxy  12230.17    23.43   1.60  0.2061       X
      logoxy2  12257.60    23.48   0.43  0.5118        
      temp.rh  12267.68    23.50   0.00  0.9699        


***** (5) Add logoxy2 ---> Deviance 12225.81
                  coef   stderror   tvalue   pvalue
Constant       4.50563    0.13007    34.64    0.000
temp           0.05347    0.00469    11.40    0.000
logoxy         0.63021    0.13213     4.77    0.000
rh             0.03890    0.00495     7.86    0.000
rh2           -0.00062    0.00008    -7.64    0.000
rh.logoxy      0.00466    0.00141     3.32    0.001
temp2         -0.00010    0.00010    -1.05    0.295
temp.logoxy   -0.00219    0.00189    -1.16    0.247
logoxy2        0.01832    0.04249     0.43    0.666

***** (5) Add temp.rh ---> Deviance 12230.16
                  coef   stderror   tvalue   pvalue
Constant       4.54077    0.11816    38.43    0.000
temp           0.05387    0.00524    10.29    0.000
logoxy         0.68152    0.05930    11.49    0.000
rh             0.03893    0.00535     7.27    0.000
rh2           -0.00062    0.00008    -7.61    0.000
rh.logoxy      0.00471    0.00142     3.31    0.001
temp2         -0.00011    0.00010    -1.08    0.280
temp.logoxy   -0.00236    0.00187    -1.26    0.208
temp.rh       -0.00000    0.00007    -0.03    0.977

***** (5) SELECT term with minimal deviance
      try       dev  meandev  ftest   ptest  select
  logoxy2  12225.81    23.47   0.19  0.6665       X
  temp.rh  12230.16    23.47   0.00  0.9769        


***** (6) Add temp.rh ---> Deviance 12225.81
                  coef   stderror   tvalue   pvalue
Constant       4.50572    0.14355    31.39    0.000
temp           0.05347    0.00531    10.06    0.000
logoxy         0.63035    0.13316     4.73    0.000
rh             0.03890    0.00535     7.27    0.000
rh2           -0.00062    0.00008    -7.59    0.000
rh.logoxy      0.00466    0.00142     3.28    0.001
temp2         -0.00010    0.00010    -1.05    0.296
temp.logoxy   -0.00219    0.00190    -1.16    0.247
logoxy2        0.01828    0.04263     0.43    0.668
temp.rh        0.00000    0.00008     0.00    0.999

***** (6) SELECT term with minimal deviance
      try       dev  meandev  ftest   ptest  select
  temp.rh  12225.81    23.51  -0.00  1.0000       X


Warning message:
In sqrt(diag(coef$vcov)) : NaNs produced
> ##### Table S8: Analysis of deviance for forward selection
> pr(aoDeviance, deci=c(1,2,2,2,2,3), nspace=3, row=F, mis='-')

           Terms        dev   meandev   devDiff   ftest   ptest
           Start   13877.93     26.38         -       -       -
           + rh2   12584.17     23.97   1293.77   53.97   0.000
     + rh.logoxy   12286.37     23.45    297.80   12.70   0.000
         + temp2   12267.72     23.46     18.65    0.80   0.373
   + temp.logoxy   12230.17     23.43     37.54    1.60   0.206
       + logoxy2   12225.81     23.47      4.36    0.19   0.667
       + temp.rh   12225.81     23.51     -0.00   -0.00   1.000

> 
> ##### Estimates for selected model
> selected <- 3
> order <- c(1,2,3,4,5,6)
> pr(keepModel[[selected]]$coef[order,], deci=c(5,5,2,3))

               coef  stderror  tvalue  pvalue
Constant    4.44852   0.08576   51.87   0.000
temp        0.04698   0.00078   60.13   0.000
logoxy      0.63427   0.04502   14.09   0.000
rh          0.03838   0.00493    7.79   0.000
rh2        -0.00062   0.00008   -7.69   0.000
rh.logoxy   0.00498   0.00140    3.56   0.000

> pr(keepModel[[selected]]$coef[order,], field=c(-12,-12,10,10), deci=c(8,8,2,3))

                      coef        stderror     tvalue     pvalue
Constant    4.44852137e+00  8.57603494e-02      51.87      0.000
temp        4.69824966e-02  7.81289881e-04      60.13      0.000
logoxy      6.34268231e-01  4.50215387e-02      14.09      0.000
rh          3.83761538e-02  4.92654781e-03       7.79      0.000
rh2        -6.18103020e-04  8.03321949e-05      -7.69      0.000
rh.logoxy   4.98455530e-03  1.39882208e-03       3.56      0.000

> 
> ##### Table S9: Estimated p50 for the different models
> pr(p50Grid, deci=0, row=F)

  rh  temp  oxy  logoxy  Separate  Model0  Model1  Model2  Model3  Model4  Model5  Model6
  16     5    5       1      1697    3036    3181    2834    2876    3033    2996    2996
  16     5   10       1      1880    1824    1903    1777    1805    1864    1864    1864
  16     5   21       1      1297    1023    1063    1046    1063    1072    1080    1080
  16     5   50       2       718     520     538     563     573     562     564     564
  16     5   99       2       325     306     314     346     352     338     335     335
  16    13    5       1      1165    1256    1332    1193    1178    1203    1192    1192
  16    13   10       1       807     755     797     748     739     748     750     750
  16    13   21       1       443     423     445     440     436     436     440     440
  16    13   50       2       223     215     225     237     235     232     233     233
  16    13   99       2       137     126     132     146     144     142     140     140
  16    20    5       1       544     580     622     559     551     549     545     545
  16    20   10       1       318     349     372     351     346     345     347     347
  16    20   21       1       193     196     208     206     204     204     206     206
  16    20   50       2       112      99     105     111     110     110     110     110
  16    20   99       2        76      58      61      68      67      68      67      67
  16    30    5       1       194     193     210     190     192     187     186     186
  16    30   10       1       111     116     125     119     121     119     120     120
  16    30   21       1        70      65      70      70      71      72      72      72
  16    30   50       2        39      33      35      38      38      40      40      40
  16    30   99       2        13      19      21      23      24      25      24      24
  33     5    5       1      1782    2119    1781    1797    1819    1907    1881    1881
  33     5   10       1      1177    1273    1066    1066    1081    1112    1112    1112
  33     5   21       1       536     714     595     590     599     603     608     608
  33     5   50       2       272     363     301     295     300     295     296     296
  33     5   99       2       153     213     176     171     174     168     167     167
  33    13    5       1       705     877     746     756     745     756     748     748
  33    13   10       1       448     527     446     449     443     446     448     448
  33    13   21       1       195     295     249     248     245     246     248     248
  33    13   50       2       115     150     126     124     123     122     123     123
  33    13   99       2        72      88      74      72      71      70      70      70
  33    20    5       1       323     405     348     355     348     345     342     342
  33    20   10       1       182     243     208     210     207     206     207     207
  33    20   21       1       103     137     116     116     115     115     116     116
  33    20   50       2        62      69      59      58      57      58      58      58
  33    20   99       2        26      41      34      34      33      34      33      33
  33    30    5       1       148     134     117     120     122     117     117     117
  33    30   10       1        88      81      70      71      72      71      71      71
  33    30   21       1        50      45      39      39      40      40      41      41
  33    30   50       2        23      23      20      20      20      21      21      21
  33    30   99       2        14      14      12      11      12      12      12      12
  43     5    5       1      2836    1689    1854    2038    2071    2153    2122    2122
  43     5   10       1      1458    1015    1110    1168    1189    1215    1215    1215
  43     5   21       1       671     569     620     622     633     635     640     640
  43     5   50       2       243     290     313     297     303     298     299     299
  43     5   99       2       132     170     183     166     170     164     163     163
  43    13    5       1       989     699     777     858     848     854     844     844
  43    13   10       1       582     420     465     492     487     488     489     489
  43    13   21       1       249     236     259     262     259     259     261     261
  43    13   50       2       102     120     131     125     124     123     124     124
  43    13   99       2        88      70      77      70      70      69      68      68
  43    20    5       1       364     323     363     402     397     390     386     386
  43    20   10       1       229     194     217     231     228     225     226     226
  43    20   21       1       134     109     121     123     121     121     122     122
  43    20   50       2        69      55      61      59      58      58      59      59
  43    20   99       2        49      33      36      33      32      33      33      33
  43    30    5       1        64     107     122     136     138     133     132     132
  43    30   10       1        55      64      73      78      79      78      78      78
  43    30   21       1        33      36      41      42      42      42      43      43
  43    30   50       2        19      18      21      20      20      21      21      21
  43    30   99       2        12      11      12      11      11      12      12      12

> 
> ##### Shelf life extension factor
> oxy  <- c(99,50,21,10,5.2)
> temp <- c(5,13,20,30)
> rh   <- RH
> loxy <- length(oxy)
> ltemp <- length(temp)
> lrh <- length(rh)
> rh   <- rep(rep(rh, each=loxy*ltemp))
> temp <- rep(rep(temp, each=loxy), times=lrh)
> oxy  <- rep(oxy, times=ltemp*lrh)
> 
> ##### TEMP drop of 5
> gridTEMP <- data.frame(rh=rh, oxygen=oxy, logoxy=log10(oxy), temp_1=temp, temp_2=temp-5)
> ratio <- ERratio(keepModel[[selected]]$coef, keepModel[[selected]]$vcov, gridTEMP)
> pr(ratio[,c(1:2,4:9)], row=F, nspace=1, field=9, deci=c(1,1,0,0,2,3,2,2))

       rh   oxygen   temp_1   temp_2    ratio  ratioSE   ratioL   ratioR
     16.0     99.0        5        0     1.72    0.015     1.69     1.75
     16.0     50.0        5        0     1.72    0.015     1.69     1.75
     16.0     21.0        5        0     1.72    0.015     1.69     1.75
     16.0     10.0        5        0     1.72    0.015     1.69     1.75
     16.0      5.2        5        0     1.72    0.015     1.69     1.75
     16.0     99.0       13        8     1.72    0.015     1.69     1.75
     16.0     50.0       13        8     1.72    0.015     1.69     1.75
     16.0     21.0       13        8     1.72    0.015     1.69     1.75
     16.0     10.0       13        8     1.72    0.015     1.69     1.75
     16.0      5.2       13        8     1.72    0.015     1.69     1.75
     16.0     99.0       20       15     1.72    0.015     1.69     1.75
     16.0     50.0       20       15     1.72    0.015     1.69     1.75
     16.0     21.0       20       15     1.72    0.015     1.69     1.75
     16.0     10.0       20       15     1.72    0.015     1.69     1.75
     16.0      5.2       20       15     1.72    0.015     1.69     1.75
     16.0     99.0       30       25     1.72    0.015     1.69     1.75
     16.0     50.0       30       25     1.72    0.015     1.69     1.75
     16.0     21.0       30       25     1.72    0.015     1.69     1.75
     16.0     10.0       30       25     1.72    0.015     1.69     1.75
     16.0      5.2       30       25     1.72    0.015     1.69     1.75
     32.8     99.0        5        0     1.72    0.015     1.69     1.75
     32.8     50.0        5        0     1.72    0.015     1.69     1.75
     32.8     21.0        5        0     1.72    0.015     1.69     1.75
     32.8     10.0        5        0     1.72    0.015     1.69     1.75
     32.8      5.2        5        0     1.72    0.015     1.69     1.75
     32.8     99.0       13        8     1.72    0.015     1.69     1.75
     32.8     50.0       13        8     1.72    0.015     1.69     1.75
     32.8     21.0       13        8     1.72    0.015     1.69     1.75
     32.8     10.0       13        8     1.72    0.015     1.69     1.75
     32.8      5.2       13        8     1.72    0.015     1.69     1.75
     32.8     99.0       20       15     1.72    0.015     1.69     1.75
     32.8     50.0       20       15     1.72    0.015     1.69     1.75
     32.8     21.0       20       15     1.72    0.015     1.69     1.75
     32.8     10.0       20       15     1.72    0.015     1.69     1.75
     32.8      5.2       20       15     1.72    0.015     1.69     1.75
     32.8     99.0       30       25     1.72    0.015     1.69     1.75
     32.8     50.0       30       25     1.72    0.015     1.69     1.75
     32.8     21.0       30       25     1.72    0.015     1.69     1.75
     32.8     10.0       30       25     1.72    0.015     1.69     1.75
     32.8      5.2       30       25     1.72    0.015     1.69     1.75
     43.4     99.0        5        0     1.72    0.015     1.69     1.75
     43.4     50.0        5        0     1.72    0.015     1.69     1.75
     43.4     21.0        5        0     1.72    0.015     1.69     1.75
     43.4     10.0        5        0     1.72    0.015     1.69     1.75
     43.4      5.2        5        0     1.72    0.015     1.69     1.75
     43.4     99.0       13        8     1.72    0.015     1.69     1.75
     43.4     50.0       13        8     1.72    0.015     1.69     1.75
     43.4     21.0       13        8     1.72    0.015     1.69     1.75
     43.4     10.0       13        8     1.72    0.015     1.69     1.75
     43.4      5.2       13        8     1.72    0.015     1.69     1.75
     43.4     99.0       20       15     1.72    0.015     1.69     1.75
     43.4     50.0       20       15     1.72    0.015     1.69     1.75
     43.4     21.0       20       15     1.72    0.015     1.69     1.75
     43.4     10.0       20       15     1.72    0.015     1.69     1.75
     43.4      5.2       20       15     1.72    0.015     1.69     1.75
     43.4     99.0       30       25     1.72    0.015     1.69     1.75
     43.4     50.0       30       25     1.72    0.015     1.69     1.75
     43.4     21.0       30       25     1.72    0.015     1.69     1.75
     43.4     10.0       30       25     1.72    0.015     1.69     1.75
     43.4      5.2       30       25     1.72    0.015     1.69     1.75

> 
> ##### OXY halving
> gridOXY <- data.frame(rh=rh, temp=temp, oxygen1=oxy, oxygen2=oxy/2, logoxy_1=log10(oxy), logoxy_2=log10(oxy/2))
> ratio <- ERratio(keepModel[[selected]]$coef, keepModel[[selected]]$vcov, gridOXY)
> pr(ratio[,c(1:4,7:10)], row=F, nspace=1, field=9, deci=c(1,0,1,1,2,3,2,2))

       rh     temp  oxygen1  oxygen2    ratio  ratioSE   ratioL   ratioR
     16.0        5     99.0     49.5     1.64    0.029     1.59     1.70
     16.0        5     50.0     25.0     1.64    0.029     1.59     1.70
     16.0        5     21.0     10.5     1.64    0.029     1.59     1.70
     16.0        5     10.0      5.0     1.64    0.029     1.59     1.70
     16.0        5      5.2      2.6     1.64    0.029     1.59     1.70
     16.0       13     99.0     49.5     1.64    0.029     1.59     1.70
     16.0       13     50.0     25.0     1.64    0.029     1.59     1.70
     16.0       13     21.0     10.5     1.64    0.029     1.59     1.70
     16.0       13     10.0      5.0     1.64    0.029     1.59     1.70
     16.0       13      5.2      2.6     1.64    0.029     1.59     1.70
     16.0       20     99.0     49.5     1.64    0.029     1.59     1.70
     16.0       20     50.0     25.0     1.64    0.029     1.59     1.70
     16.0       20     21.0     10.5     1.64    0.029     1.59     1.70
     16.0       20     10.0      5.0     1.64    0.029     1.59     1.70
     16.0       20      5.2      2.6     1.64    0.029     1.59     1.70
     16.0       30     99.0     49.5     1.64    0.029     1.59     1.70
     16.0       30     50.0     25.0     1.64    0.029     1.59     1.70
     16.0       30     21.0     10.5     1.64    0.029     1.59     1.70
     16.0       30     10.0      5.0     1.64    0.029     1.59     1.70
     16.0       30      5.2      2.6     1.64    0.029     1.59     1.70
     32.8        5     99.0     49.5     1.74    0.019     1.70     1.78
     32.8        5     50.0     25.0     1.74    0.019     1.70     1.78
     32.8        5     21.0     10.5     1.74    0.019     1.70     1.78
     32.8        5     10.0      5.0     1.74    0.019     1.70     1.78
     32.8        5      5.2      2.6     1.74    0.019     1.70     1.78
     32.8       13     99.0     49.5     1.74    0.019     1.70     1.78
     32.8       13     50.0     25.0     1.74    0.019     1.70     1.78
     32.8       13     21.0     10.5     1.74    0.019     1.70     1.78
     32.8       13     10.0      5.0     1.74    0.019     1.70     1.78
     32.8       13      5.2      2.6     1.74    0.019     1.70     1.78
     32.8       20     99.0     49.5     1.74    0.019     1.70     1.78
     32.8       20     50.0     25.0     1.74    0.019     1.70     1.78
     32.8       20     21.0     10.5     1.74    0.019     1.70     1.78
     32.8       20     10.0      5.0     1.74    0.019     1.70     1.78
     32.8       20      5.2      2.6     1.74    0.019     1.70     1.78
     32.8       30     99.0     49.5     1.74    0.019     1.70     1.78
     32.8       30     50.0     25.0     1.74    0.019     1.70     1.78
     32.8       30     21.0     10.5     1.74    0.019     1.70     1.78
     32.8       30     10.0      5.0     1.74    0.019     1.70     1.78
     32.8       30      5.2      2.6     1.74    0.019     1.70     1.78
     43.4        5     99.0     49.5     1.80    0.030     1.75     1.86
     43.4        5     50.0     25.0     1.80    0.030     1.75     1.86
     43.4        5     21.0     10.5     1.80    0.030     1.75     1.86
     43.4        5     10.0      5.0     1.80    0.030     1.75     1.86
     43.4        5      5.2      2.6     1.80    0.030     1.75     1.86
     43.4       13     99.0     49.5     1.80    0.030     1.75     1.86
     43.4       13     50.0     25.0     1.80    0.030     1.75     1.86
     43.4       13     21.0     10.5     1.80    0.030     1.75     1.86
     43.4       13     10.0      5.0     1.80    0.030     1.75     1.86
     43.4       13      5.2      2.6     1.80    0.030     1.75     1.86
     43.4       20     99.0     49.5     1.80    0.030     1.75     1.86
     43.4       20     50.0     25.0     1.80    0.030     1.75     1.86
     43.4       20     21.0     10.5     1.80    0.030     1.75     1.86
     43.4       20     10.0      5.0     1.80    0.030     1.75     1.86
     43.4       20      5.2      2.6     1.80    0.030     1.75     1.86
     43.4       30     99.0     49.5     1.80    0.030     1.75     1.86
     43.4       30     50.0     25.0     1.80    0.030     1.75     1.86
     43.4       30     21.0     10.5     1.80    0.030     1.75     1.86
     43.4       30     10.0      5.0     1.80    0.030     1.75     1.86
     43.4       30      5.2      2.6     1.80    0.030     1.75     1.86

> 
> ##### RH (43 to 16), (43 to 33) and (43 to 16)
> rh_1 <- c(rep(33,20), rep(43,20), rep(43,20))
> rh_2 <- c(rep(16,20), rep(33,20), rep(16,20))
> gridRH <- data.frame(temp=temp, oxygen=oxy, logoxy=log10(oxy), rh_1, rh_2)
> ratio <- ERratio(keepModel[[selected]]$coef, keepModel[[selected]]$vcov, gridRH)
> pr(ratio[,c(1:2,4:9)], nspace=1, field=9, row=F, deci=c(0,1,1,1,2,3,2,2))

     temp   oxygen     rh_1     rh_2    ratio  ratioSE   ratioL   ratioR
        5     99.0     33.0     16.0     2.03    0.104     1.83     2.24
        5     50.0     33.0     16.0     1.91    0.080     1.76     2.07
        5     21.0     33.0     16.0     1.78    0.065     1.65     1.91
        5     10.0     33.0     16.0     1.67    0.068     1.54     1.81
        5      5.2     33.0     16.0     1.58    0.079     1.43     1.74
       13     99.0     33.0     16.0     2.03    0.104     1.83     2.24
       13     50.0     33.0     16.0     1.91    0.080     1.76     2.07
       13     21.0     33.0     16.0     1.78    0.065     1.65     1.91
       13     10.0     33.0     16.0     1.67    0.068     1.54     1.81
       13      5.2     33.0     16.0     1.58    0.079     1.43     1.74
       20     99.0     33.0     16.0     2.03    0.104     1.83     2.24
       20     50.0     33.0     16.0     1.91    0.080     1.76     2.07
       20     21.0     33.0     16.0     1.78    0.065     1.65     1.91
       20     10.0     33.0     16.0     1.67    0.068     1.54     1.81
       20      5.2     33.0     16.0     1.58    0.079     1.43     1.74
       30     99.0     33.0     16.0     2.03    0.104     1.83     2.24
       30     50.0     33.0     16.0     1.91    0.080     1.76     2.07
       30     21.0     33.0     16.0     1.78    0.065     1.65     1.91
       30     10.0     33.0     16.0     1.67    0.068     1.54     1.81
       30      5.2     33.0     16.0     1.58    0.079     1.43     1.74
        5     99.0     43.0     33.0     1.03    0.042     0.95     1.12
        5     50.0     43.0     33.0     1.00    0.037     0.93     1.07
        5     21.0     43.0     33.0     0.95    0.035     0.89     1.03
        5     10.0     43.0     33.0     0.92    0.036     0.85     0.99
        5      5.2     43.0     33.0     0.89    0.039     0.82     0.97
       13     99.0     43.0     33.0     1.03    0.042     0.95     1.12
       13     50.0     43.0     33.0     1.00    0.037     0.93     1.07
       13     21.0     43.0     33.0     0.95    0.035     0.89     1.03
       13     10.0     43.0     33.0     0.92    0.036     0.85     0.99
       13      5.2     43.0     33.0     0.89    0.039     0.82     0.97
       20     99.0     43.0     33.0     1.03    0.042     0.95     1.12
       20     50.0     43.0     33.0     1.00    0.037     0.93     1.07
       20     21.0     43.0     33.0     0.95    0.035     0.89     1.03
       20     10.0     43.0     33.0     0.92    0.036     0.85     0.99
       20      5.2     43.0     33.0     0.89    0.039     0.82     0.97
       30     99.0     43.0     33.0     1.03    0.042     0.95     1.12
       30     50.0     43.0     33.0     1.00    0.037     0.93     1.07
       30     21.0     43.0     33.0     0.95    0.035     0.89     1.03
       30     10.0     43.0     33.0     0.92    0.036     0.85     0.99
       30      5.2     43.0     33.0     0.89    0.039     0.82     0.97
        5     99.0     43.0     16.0     2.09    0.138     1.84     2.38
        5     50.0     43.0     16.0     1.91    0.090     1.74     2.09
        5     21.0     43.0     16.0     1.70    0.066     1.57     1.83
        5     10.0     43.0     16.0     1.53    0.078     1.39     1.70
        5      5.2     43.0     16.0     1.41    0.098     1.23     1.61
       13     99.0     43.0     16.0     2.09    0.138     1.84     2.38
       13     50.0     43.0     16.0     1.91    0.090     1.74     2.09
       13     21.0     43.0     16.0     1.70    0.066     1.57     1.83
       13     10.0     43.0     16.0     1.53    0.078     1.39     1.70
       13      5.2     43.0     16.0     1.41    0.098     1.23     1.61
       20     99.0     43.0     16.0     2.09    0.138     1.84     2.38
       20     50.0     43.0     16.0     1.91    0.090     1.74     2.09
       20     21.0     43.0     16.0     1.70    0.066     1.57     1.83
       20     10.0     43.0     16.0     1.53    0.078     1.39     1.70
       20      5.2     43.0     16.0     1.41    0.098     1.23     1.61
       30     99.0     43.0     16.0     2.09    0.138     1.84     2.38
       30     50.0     43.0     16.0     1.91    0.090     1.74     2.09
       30     21.0     43.0     16.0     1.70    0.066     1.57     1.83
       30     10.0     43.0     16.0     1.53    0.078     1.39     1.70
       30      5.2     43.0     16.0     1.41    0.098     1.23     1.61

> 
> proc.time()
   user  system elapsed 
   0.65    0.03    4.84 
