# Supplementary material for: Modelling the quantitative effect of oxygen on the ageing of primed celery seeds
Source: Plant J. 2025 Apr 17;122(1):e70066. doi: 10.1111/tpj.70066 (PMC12005833; doi:10.1111/tpj.70066)
Supplement: Supplementary file 5 — Appendix S5. R scripts used in the modelling. [file TPJ-122-0-s001.zip › 07-Combined-RH-Cromarty.Rout]

> ##### Combined model for cromartyRH values corresponding to meanRH values 16.0 / 32.8 / 43.4
> source(".ERfit.R")
> source(".Utils.R")
> RH <- c(16.0, 32.8, 43.4)
> 
> ##### Import data. Replace target RH by mean RH.
> library(openxlsx)
> data <- read.xlsx("Supporting Data S1 - Experimental data.xlsx", sheet="Data")
> data$RH <- data$RH20mean
> 
> ##### Estimate initial viability
> germ0   <- data$nGerminated[data$Week==0]
> nseeds0 <- data$nSeeds[data$Week==0]
> initViability <- sum(germ0)/sum(nseeds0)
> alpha <- qnorm(initViability)
> 
> ##### Subset to positive storage days and specific RH values; also omit 1% oxygen
> data <- data[(data$RH20mean %in% RH) & (data$Days > 0),]
> if (TRUE) {
+   data <- data[(data$Oxygen > 1),]
+ }
> 
> ##### Create factors for storage conditions
> levRH         <- unique(data$RH)
> levTemp       <- unique(data$Temp)
> levOxygen     <- unique(data$Oxygen)
> data$fRH      <- as.factor(data$RH)
> data$fTemp    <- as.factor(data$Temp)
> data$fOxygen  <- as.factor(data$Oxygen)
> 
> ##### Fit a separate viability curve for each storage condition
> data$offset <- alpha
> probitModel <- glm(cbind(nGerminated,nSeeds-nGerminated) ~ 0 + offset(offset) + fOxygen:fTemp:fRH:Days,
+     data=data, family=quasibinomial(probit))
> summary(probitModel)

Call:
glm(formula = cbind(nGerminated, nSeeds - nGerminated) ~ 0 + 
    offset(offset) + fOxygen:fTemp:fRH:Days, family = quasibinomial(probit), 
    data = data)

Coefficients:
                                  Estimate Std. Error t value Pr(>|t|)
fOxygen5.2:fTemp5:fRH16:Days    -0.0009466  0.0205880  -0.046    0.963
fOxygen10:fTemp5:fRH16:Days     -0.0008544  0.0205294  -0.042    0.967
fOxygen21:fTemp5:fRH16:Days     -0.0012384  0.0236238  -0.052    0.958
fOxygen50:fTemp5:fRH16:Days     -0.0022383  0.0470557  -0.048    0.962
fOxygen99:fTemp5:fRH16:Days     -0.0049437  0.1130763  -0.044    0.965
fOxygen5.2:fTemp13:fRH16:Days   -0.0013787  0.0241368  -0.057    0.954
fOxygen10:fTemp13:fRH16:Days    -0.0019903  0.0413443  -0.048    0.962
fOxygen21:fTemp13:fRH16:Days    -0.0036238  0.0611798  -0.059    0.953
fOxygen50:fTemp13:fRH16:Days    -0.0072170  0.1366063  -0.053    0.958
fOxygen99:fTemp13:fRH16:Days    -0.0117607  0.2301718  -0.051    0.959
fOxygen5.2:fTemp20:fRH16:Days   -0.0029546  0.0512998  -0.058    0.954
fOxygen10:fTemp20:fRH16:Days    -0.0050554  0.0860504  -0.059    0.953
fOxygen21:fTemp20:fRH16:Days    -0.0083139  0.1374249  -0.060    0.952
fOxygen50:fTemp20:fRH16:Days    -0.0142946  0.2216653  -0.064    0.949
fOxygen99:fTemp20:fRH16:Days    -0.0212159  0.3641859  -0.058    0.954
fOxygen5.2:fTemp30:fRH16:Days   -0.0082787  0.1274687  -0.065    0.948
fOxygen10:fTemp30:fRH16:Days    -0.0144146  0.2281163  -0.063    0.950
fOxygen21:fTemp30:fRH16:Days    -0.0228340  0.4304452  -0.053    0.958
fOxygen50:fTemp30:fRH16:Days    -0.0410290  0.8674445  -0.047    0.962
fOxygen99:fTemp30:fRH16:Days    -0.1260065  3.8221953  -0.033    0.974
fOxygen5.2:fTemp5:fRH32.8:Days  -0.0009015  0.0186152  -0.048    0.961
fOxygen10:fTemp5:fRH32.8:Days   -0.0013645  0.0269902  -0.051    0.960
fOxygen21:fTemp5:fRH32.8:Days   -0.0029949  0.0520559  -0.058    0.954
fOxygen50:fTemp5:fRH32.8:Days   -0.0058963  0.0995686  -0.059    0.953
fOxygen99:fTemp5:fRH32.8:Days   -0.0104848  0.1987230  -0.053    0.958
fOxygen5.2:fTemp13:fRH32.8:Days -0.0022788  0.0412007  -0.055    0.956
fOxygen10:fTemp13:fRH32.8:Days  -0.0035834  0.0683913  -0.052    0.958
fOxygen21:fTemp13:fRH32.8:Days  -0.0082330  0.1357226  -0.061    0.952
fOxygen50:fTemp13:fRH32.8:Days  -0.0139999  0.2156292  -0.065    0.948
fOxygen99:fTemp13:fRH32.8:Days  -0.0221890  0.3976144  -0.056    0.956
fOxygen5.2:fTemp20:fRH32.8:Days -0.0049681  0.0958098  -0.052    0.959
fOxygen10:fTemp20:fRH32.8:Days  -0.0088178  0.1344805  -0.066    0.948
fOxygen21:fTemp20:fRH32.8:Days  -0.0155443  0.2424054  -0.064    0.949
fOxygen50:fTemp20:fRH32.8:Days  -0.0257410  0.4683598  -0.055    0.956
fOxygen99:fTemp20:fRH32.8:Days  -0.0610950  1.4773521  -0.041    0.967
fOxygen5.2:fTemp30:fRH32.8:Days -0.0108883  0.1548515  -0.070    0.944
fOxygen10:fTemp30:fRH32.8:Days  -0.0182784  0.2910697  -0.063    0.950
fOxygen21:fTemp30:fRH32.8:Days  -0.0323488  0.6238633  -0.052    0.959
fOxygen50:fTemp30:fRH32.8:Days  -0.0696763  1.6403945  -0.042    0.966
fOxygen99:fTemp30:fRH32.8:Days  -0.1168508  3.4324499  -0.034    0.973
fOxygen5.2:fTemp5:fRH43.4:Days  -0.0005663  0.0249558  -0.023    0.982
fOxygen10:fTemp5:fRH43.4:Days   -0.0011018  0.0223887  -0.049    0.961
fOxygen21:fTemp5:fRH43.4:Days   -0.0023925  0.0481641  -0.050    0.960
fOxygen50:fTemp5:fRH43.4:Days   -0.0066203  0.1483279  -0.045    0.964
fOxygen99:fTemp5:fRH43.4:Days   -0.0121555  0.2292489  -0.053    0.958
fOxygen5.2:fTemp13:fRH43.4:Days -0.0016239  0.0501437  -0.032    0.974
fOxygen10:fTemp13:fRH43.4:Days  -0.0027596  0.0477291  -0.058    0.954
fOxygen21:fTemp13:fRH43.4:Days  -0.0064579  0.1359503  -0.048    0.962
fOxygen50:fTemp13:fRH43.4:Days  -0.0157422  0.2861184  -0.055    0.956
fOxygen99:fTemp13:fRH43.4:Days  -0.0181846  0.3297537  -0.055    0.956
fOxygen5.2:fTemp20:fRH43.4:Days -0.0044135  0.0897224  -0.049    0.961
fOxygen10:fTemp20:fRH43.4:Days  -0.0070279  0.1299085  -0.054    0.957
fOxygen21:fTemp20:fRH43.4:Days  -0.0120319  0.2114016  -0.057    0.955
fOxygen50:fTemp20:fRH43.4:Days  -0.0234256  0.4069964  -0.058    0.954
fOxygen99:fTemp20:fRH43.4:Days  -0.0329437  0.7394460  -0.045    0.964
fOxygen5.2:fTemp30:fRH43.4:Days -0.0251878  0.5004126  -0.050    0.960
fOxygen10:fTemp30:fRH43.4:Days  -0.0291931  0.5499777  -0.053    0.958
fOxygen21:fTemp30:fRH43.4:Days  -0.0484532  1.1028315  -0.044    0.965
fOxygen50:fTemp30:fRH43.4:Days  -0.0837187  2.2275640  -0.038    0.970
fOxygen99:fTemp30:fRH43.4:Days  -0.1319100  3.9301973  -0.034    0.973

(Dispersion parameter for quasibinomial family taken to be 529982.9)

    Null deviance: 180718  on 529  degrees of freedom
Residual deviance:   9471  on 469  degrees of freedom
AIC: NA

Number of Fisher Scoring iterations: 10

> meanDev <- deviance(probitModel) / df.residual(probitModel)
> meanDev
[1] 20.19404
> 
> ##### Estimate P50 and show that log10(P50) is linearly related to temp and logoxy
> results <- expand.grid(levOxygen, levTemp, levRH)
> results <- results[,c(3,2,1)]
> names(results) <- c("rh","temp","oxy")
> results$logoxy <- log10(results$oxy)
> results$alpha  <- alpha
> results$beta   <- summary(probitModel)$coef[,1]
> results$p50    <- -results$alpha/results$beta
> results$logp50 <- log10(results$p50)
> modelP50 <- lm(logp50 ~ temp + logoxy + rh, data=results)
> summary(modelP50)

Call:
lm(formula = logp50 ~ temp + logoxy + rh, data = results)

Residuals:
     Min       1Q   Median       3Q      Max 
-0.22962 -0.07830  0.01661  0.05984  0.22660 

Coefficients:
             Estimate Std. Error t value Pr(>|t|)    
(Intercept)  4.390889   0.061662  71.210  < 2e-16 ***
temp        -0.047885   0.001486 -32.215  < 2e-16 ***
logoxy      -0.776642   0.029623 -26.217  < 2e-16 ***
rh          -0.008507   0.001211  -7.024 3.16e-09 ***
---
Signif. codes:  0 '***' 0.001 '**' 0.01 '*' 0.05 '.' 0.1 ' ' 1

Residual standard error: 0.1058 on 56 degrees of freedom
Multiple R-squared:  0.9694,	Adjusted R-squared:  0.9678 
F-statistic: 591.5 on 3 and 56 DF,  p-value: < 2.2e-16

> 
> ##### Create df to save the P50 estimates for the various models which are fitted below
> p50Grid <- results[, c("rh","temp","oxy","logoxy")]
> p50Grid$Separate <- results$p50
> 
> ##### Create dataframe with possible covariates for E&R model; oxy on the Log scale
> ##### Add quadratic effects and interactions to covariates
> ##### Use RHcromarty instead of RH
> cova <- data.frame(temp=data$Temp, logoxy=log10(data$Oxygen), rh=data$RHcromarty)
> cova$temp2   <- cova$temp * cova$temp
> cova$logoxy2 <- cova$logoxy * cova$logoxy
> cova$rh2     <- cova$rh   * cova$rh
> for (cc in c("temp.logoxy", "rh.logoxy", "temp.rh")) {
+   ccSplit <- unlist(strsplit(cc, ".", fixed=TRUE))
+   cova[, cc] <- cova[, ccSplit[1]] * cova[, ccSplit[2]]
+ }
> str(cova)
'data.frame':	529 obs. of  9 variables:
 $ temp       : num  5 5 5 5 5 5 5 5 5 5 ...
 $ logoxy     : num  0.716 0.716 0.716 0.716 0.716 ...
 $ rh         : num  12.5 12.5 12.5 12.5 12.5 12.5 12.5 12.5 12.5 12.5 ...
 $ temp2      : num  25 25 25 25 25 25 25 25 25 25 ...
 $ logoxy2    : num  0.513 0.513 0.513 0.513 0.513 ...
 $ rh2        : num  156 156 156 156 156 ...
 $ temp.logoxy: num  3.58 3.58 3.58 3.58 3.58 ...
 $ rh.logoxy  : num  8.95 8.95 8.95 8.95 8.95 ...
 $ temp.rh    : num  62.5 62.5 62.5 62.5 62.5 62.5 62.5 62.5 62.5 62.5 ...
> 
> ##### Fit initial model with temp, logoxy and rh to binomial data
> ##### Initial estimates are provided by modelP50
> parInit <- c(1,-1,-1,-1) * as.numeric(coef(modelP50)) - log10(c(alpha,1,1,1))
> names(parInit) <- c("Constant", "temp", "logoxy", "rh")
> parInit
   Constant        temp      logoxy          rh 
4.185063658 0.047885165 0.776641649 0.008507296 
> model <- ERfit(parInit, cova, alpha, data$nGerminated, data$nSeeds, data$Days)
> model$dev
[1] 13944.76
> model$coef
                coef     stderror    tvalue        pvalue
Constant 4.151348919 0.0329121343 126.13430  0.000000e+00
temp     0.044110047 0.0008577761  51.42373 2.551057e-207
logoxy   0.776883770 0.0163916820  47.39500 5.490117e-192
rh       0.009567464 0.0006307546  15.16828  2.260169e-43
> 
> ##### Add the P50 values of the current model to p50Grid
> p50Grid <- ERp(model$coef, alpha, p50Grid, paste0("Model",0), perc=50)
> pr(p50Grid, field=9, deci=c(1,1,1,2,0,0), row=FALSE)

        rh      temp       oxy    logoxy  Separate    Model0
      16.0       5.0       5.2      0.72      1697      2675
      16.0       5.0      10.0      1.00      1880      1609
      16.0       5.0      21.0      1.32      1297       904
      16.0       5.0      50.0      1.70       718       461
      16.0       5.0      99.0      2.00       325       271
      16.0      13.0       5.2      0.72      1165      1187
      16.0      13.0      10.0      1.00       807       714
      16.0      13.0      21.0      1.32       443       401
      16.0      13.0      50.0      1.70       223       205
      16.0      13.0      99.0      2.00       137       120
      16.0      20.0       5.2      0.72       544       583
      16.0      20.0      10.0      1.00       318       351
      16.0      20.0      21.0      1.32       193       197
      16.0      20.0      50.0      1.70       112       100
      16.0      20.0      99.0      2.00        76        59
      16.0      30.0       5.2      0.72       194       211
      16.0      30.0      10.0      1.00       111       127
      16.0      30.0      21.0      1.32        70        71
      16.0      30.0      50.0      1.70        39        36
      16.0      30.0      99.0      2.00        13        21
      32.8       5.0       5.2      0.72      1782      1847
      32.8       5.0      10.0      1.00      1177      1112
      32.8       5.0      21.0      1.32       536       625
      32.8       5.0      50.0      1.70       272       318
      32.8       5.0      99.0      2.00       153       187
      32.8      13.0       5.2      0.72       705       820
      32.8      13.0      10.0      1.00       448       493
      32.8      13.0      21.0      1.32       195       277
      32.8      13.0      50.0      1.70       115       141
      32.8      13.0      99.0      2.00        72        83
      32.8      20.0       5.2      0.72       323       403
      32.8      20.0      10.0      1.00       182       242
      32.8      20.0      21.0      1.32       103       136
      32.8      20.0      50.0      1.70        62        69
      32.8      20.0      99.0      2.00        26        41
      32.8      30.0       5.2      0.72       148       146
      32.8      30.0      10.0      1.00        88        88
      32.8      30.0      21.0      1.32        50        49
      32.8      30.0      50.0      1.70        23        25
      32.8      30.0      99.0      2.00        14        15
      43.4       5.0       5.2      0.72      2836      1463
      43.4       5.0      10.0      1.00      1458       880
      43.4       5.0      21.0      1.32       671       495
      43.4       5.0      50.0      1.70       243       252
      43.4       5.0      99.0      2.00       132       148
      43.4      13.0       5.2      0.72       989       649
      43.4      13.0      10.0      1.00       582       391
      43.4      13.0      21.0      1.32       249       219
      43.4      13.0      50.0      1.70       102       112
      43.4      13.0      99.0      2.00        88        66
      43.4      20.0       5.2      0.72       364       319
      43.4      20.0      10.0      1.00       229       192
      43.4      20.0      21.0      1.32       134       108
      43.4      20.0      50.0      1.70        69        55
      43.4      20.0      99.0      2.00        49        32
      43.4      30.0       5.2      0.72        64       115
      43.4      30.0      10.0      1.00        55        69
      43.4      30.0      21.0      1.32        33        39
      43.4      30.0      50.0      1.70        19        20
      43.4      30.0      99.0      2.00        12        12

> 
> ##### Save the current model for future use
> keepModel <- list()
> keepModel[[1]] <- model
> 
> ##### Forward selection with quadratic temp, logoxy and rh and their interactions
> try  <- c("temp2", "logoxy2", "rh2", "temp.logoxy", "temp.rh", "rh.logoxy")
> ##### Create dataframe for analysis of deviance
> aoDeviance <- data.frame(Terms=c("Start",try), dev=NA, meandev=NA, devDiff=NA, ftest=NA, ptest=NA)
> aoDeviance[1,2:3] <- c(model$dev, model$dev/model$df.residual)
> ##### Loop over try
> ##### Individually fit all try terms which are not in the current model
> ##### Select the try term which is most significant and add this to the current model
> ##### Update the analysis of deviance
> nloop <- length(try)
> for (iloop in 1:nloop) {
+   ##### Number of terms to try
+   ntry <- length(try)
+   ##### Create a dataframe to store the deviance and ftest for each try term
+   tryAnova <- data.frame(try, dev=NA, meandev=NA, ftest=NA, ptest=NA, select=rep("",ntry))
+   ##### Initial estimates with an extra zero for the try term
+   parInit <- c(model$coef$coef, 0)
+   namesInit <- rownames(model$coef)
+   saveModel <- list()
+   saveCoef  <- list()
+   ##### Loop over try terms and add the try term to the current model
+   for (ii in 1:ntry) {
+     ##### The names of the initial estimates should be set to the names of the covariates
+     names(parInit) <- c(namesInit, try[ii])
+     ##### Fit the model, print results and save results in tryAnova
+     saveModel[[ii]] <- ERfit(parInit, cova, alpha, data$nGerminated, data$nSeeds, data$Days)
+     cat(paste0("\n***** (", iloop, ") Add ", try[ii], " ---> Deviance ", round(saveModel[[ii]]$dev,2), "\n"))
+     saveCoef[[ii]] <- saveModel[[ii]]$coef
+     pr(saveCoef[[ii]], deci=c(5,5,2,3), nspace=3, sq=T)
+     anov <- ERanova(saveModel[[ii]], model)
+     tryAnova[ii, c("dev","meandev","ftest","ptest")] <- c(saveModel[[ii]]$dev,anov[c(1,3,4)])
+   }
+   ##### Select term with minimal p-value
+   selectNr <- which(tryAnova$ptest == min(tryAnova$ptest))
+   selectTerm <- tryAnova[selectNr,1]
+   ##### Print results
+   tryAnova[selectNr,"select"] <- "X"
+   cat(paste0("\n***** (", iloop, ") SELECT term with minimal deviance\n"))
+   pr(tryAnova[order(tryAnova$dev),], deci=c(1,2,2,2,4,NA), row=F, sq=T)
+   cat("\n")
+   ##### Select model and save P50 in p50Grid
+   model <- saveModel[[selectNr]]
+   keepModel[[iloop+1]] <- model
+   p50Grid <- ERp(model$coef, alpha, p50Grid, paste0("Model",iloop))
+   ##### Update analysis of deviance
+   aoDeviance[iloop+1,1] <- paste0("+ ", tryAnova[selectNr, 1])
+   aoDeviance[iloop+1,c(2,3,5,6)] <- tryAnova[selectNr, 2:5]
+   aoDeviance[iloop+1,4] <- aoDeviance[iloop,2] - aoDeviance[iloop+1,2]
+   ##### Remove the selected term from try
+   try   <- try[!(try %in% selectTerm)]
+   if (iloop==nloop) cat("\n")
+ }

***** (1) Add temp2 ---> Deviance 13944.44
               coef   stderror   tvalue   pvalue
Constant    4.15366    0.03910   106.23    0.000
temp        0.04451    0.00371    12.00    0.000
logoxy      0.77670    0.01649    47.11    0.000
rh          0.00956    0.00063    15.12    0.000
temp2      -0.00001    0.00010    -0.11    0.912

***** (1) Add logoxy2 ---> Deviance 13908.3
              coef   stderror   tvalue   pvalue
Constant   4.06481    0.08035    50.59    0.000
temp       0.04407    0.00086    51.39    0.000
logoxy     0.63609    0.12082     5.26    0.000
rh         0.00956    0.00063    15.16    0.000
logoxy2    0.05169    0.04397     1.18    0.240

***** (1) Add rh2 ---> Deviance 13210.11
               coef   stderror   tvalue   pvalue
Constant    4.44077    0.06397    69.41    0.000
temp        0.04484    0.00083    54.00    0.000
logoxy      0.78645    0.01601    49.13    0.000
rh          0.03182    0.00423     7.52    0.000
rh2        -0.00039    0.00007    -5.31    0.000

***** (1) Add temp.logoxy ---> Deviance 13850.36
                  coef   stderror   tvalue   pvalue
Constant       4.23976    0.05752    73.71    0.000
temp           0.04892    0.00264    18.55    0.000
logoxy         0.84128    0.03734    22.53    0.000
rh             0.00967    0.00063    15.31    0.000
temp.logoxy   -0.00375    0.00192    -1.95    0.052

***** (1) Add temp.rh ---> Deviance 13922.36
               coef   stderror   tvalue   pvalue
Constant    4.18546    0.04994    83.81    0.000
temp        0.04601    0.00225    20.48    0.000
logoxy      0.77784    0.01641    47.40    0.000
rh          0.01078    0.00147     7.36    0.000
temp.rh    -0.00007    0.00007    -0.92    0.360

***** (1) Add rh.logoxy ---> Deviance 13794.86
               coef   stderror   tvalue   pvalue
Constant    4.01231    0.06546    61.30    0.000
temp        0.04412    0.00085    51.64    0.000
logoxy      0.67481    0.04432    15.23    0.000
rh          0.00473    0.00204     2.32    0.021
rh.logoxy   0.00359    0.00142     2.53    0.012

***** (1) SELECT term with minimal deviance
          try       dev  meandev  ftest   ptest  select
          rh2  13210.11    25.16  29.20  0.0000       X
    rh.logoxy  13794.86    26.28   5.70  0.0173        
  temp.logoxy  13850.36    26.38   3.58  0.0591        
      logoxy2  13908.30    26.49   1.38  0.2413        
      temp.rh  13922.36    26.52   0.84  0.3585        
        temp2  13944.44    26.56   0.01  0.9121        


***** (2) Add temp2 ---> Deviance 13208.87
               coef   stderror   tvalue   pvalue
Constant    4.44545    0.06813    65.25    0.000
temp        0.04562    0.00362    12.60    0.000
logoxy      0.78605    0.01611    48.78    0.000
rh          0.03182    0.00424     7.50    0.000
rh2        -0.00039    0.00007    -5.29    0.000
temp2      -0.00002    0.00010    -0.22    0.825

***** (2) Add logoxy2 ---> Deviance 13192.12
               coef   stderror   tvalue   pvalue
Constant    4.37650    0.09876    44.31    0.000
temp        0.04481    0.00083    53.89    0.000
logoxy      0.68730    0.11817     5.82    0.000
rh          0.03155    0.00424     7.44    0.000
rh2        -0.00039    0.00007    -5.23    0.000
logoxy2     0.03633    0.04293     0.85    0.398

***** (2) Add temp.logoxy ---> Deviance 13125.7
                  coef   stderror   tvalue   pvalue
Constant       4.51973    0.07713    58.60    0.000
temp           0.04927    0.00255    19.30    0.000
logoxy         0.84591    0.03611    23.43    0.000
rh             0.03166    0.00419     7.55    0.000
rh2           -0.00039    0.00007    -5.29    0.000
temp.logoxy   -0.00343    0.00187    -1.84    0.066

***** (2) Add temp.rh ---> Deviance 13010.72
               coef   stderror   tvalue   pvalue
Constant    4.41169    0.06245    70.64    0.000
temp        0.03784    0.00260    14.54    0.000
logoxy      0.78649    0.01594    49.35    0.000
rh          0.03501    0.00424     8.26    0.000
rh2        -0.00053    0.00009    -6.12    0.000
temp.rh     0.00025    0.00009     2.84    0.005

***** (2) Add rh.logoxy ---> Deviance 13091.32
                coef   stderror   tvalue   pvalue
Constant     4.30763    0.08678    49.64    0.000
temp         0.04473    0.00083    54.05    0.000
logoxy       0.69367    0.04533    15.30    0.000
rh           0.02722    0.00468     5.82    0.000
rh2         -0.00039    0.00007    -5.23    0.000
rh.logoxy    0.00317    0.00145     2.18    0.030

***** (2) SELECT term with minimal deviance
          try       dev  meandev  ftest   ptest  select
      temp.rh  13010.72    24.83   8.03  0.0048       X
    rh.logoxy  13091.32    24.98   4.75  0.0297        
  temp.logoxy  13125.70    25.05   3.37  0.0670        
      logoxy2  13192.12    25.18   0.71  0.3983        
        temp2  13208.87    25.21   0.05  0.8246        


***** (3) Add temp2 ---> Deviance 12976.64
               coef   stderror   tvalue   pvalue
Constant    4.43394    0.06532    67.88    0.000
temp        0.04113    0.00384    10.71    0.000
logoxy      0.78446    0.01602    48.97    0.000
rh          0.03556    0.00425     8.36    0.000
rh2        -0.00055    0.00009    -6.25    0.000
temp.rh     0.00029    0.00010     3.04    0.002
temp2      -0.00012    0.00010    -1.17    0.242

***** (3) Add logoxy2 ---> Deviance 12988.21
               coef   stderror   tvalue   pvalue
Constant    4.33995    0.09761    44.46    0.000
temp        0.03773    0.00260    14.49    0.000
logoxy      0.67550    0.11744     5.75    0.000
rh          0.03480    0.00424     8.20    0.000
rh2        -0.00053    0.00009    -6.08    0.000
temp.rh     0.00026    0.00009     2.87    0.004
logoxy2     0.04068    0.04267     0.95    0.341

***** (3) Add temp.logoxy ---> Deviance 12957.82
                  coef   stderror   tvalue   pvalue
Constant       4.47752    0.07710    58.07    0.000
temp           0.04190    0.00380    11.02    0.000
logoxy         0.83360    0.03597    23.17    0.000
rh             0.03473    0.00423     8.20    0.000
rh2           -0.00052    0.00009    -5.95    0.000
temp.rh        0.00023    0.00009     2.60    0.009
temp.logoxy   -0.00272    0.00186    -1.46    0.144

***** (3) Add rh.logoxy ---> Deviance 12837.24
                coef   stderror   tvalue   pvalue
Constant     4.24670    0.08589    49.44    0.000
temp         0.03676    0.00261    14.08    0.000
logoxy       0.67326    0.04531    14.86    0.000
rh           0.02994    0.00458     6.53    0.000
rh2         -0.00055    0.00009    -6.30    0.000
temp.rh      0.00029    0.00009     3.22    0.001
rh.logoxy    0.00388    0.00146     2.66    0.008

***** (3) SELECT term with minimal deviance
          try       dev  meandev  ftest   ptest  select
    rh.logoxy  12837.24    24.55   7.07  0.0081       X
  temp.logoxy  12957.82    24.78   2.14  0.1446        
        temp2  12976.64    24.81   1.37  0.2417        
      logoxy2  12988.21    24.83   0.91  0.3415        


***** (4) Add temp2 ---> Deviance 12803.05
                coef   stderror   tvalue   pvalue
Constant     4.26903    0.08792    48.56    0.000
temp         0.04007    0.00385    10.41    0.000
logoxy       0.67133    0.04528    14.83    0.000
rh           0.03045    0.00460     6.62    0.000
rh2         -0.00057    0.00009    -6.42    0.000
temp.rh      0.00033    0.00010     3.40    0.001
rh.logoxy    0.00388    0.00146     2.66    0.008
temp2       -0.00012    0.00010    -1.17    0.241

***** (4) Add logoxy2 ---> Deviance 12815.58
                coef   stderror   tvalue   pvalue
Constant     4.17831    0.11228    37.21    0.000
temp         0.03663    0.00261    14.01    0.000
logoxy       0.56601    0.12264     4.62    0.000
rh           0.02978    0.00458     6.51    0.000
rh2         -0.00054    0.00009    -6.26    0.000
temp.rh      0.00029    0.00009     3.25    0.001
rh.logoxy    0.00382    0.00145     2.65    0.008
logoxy2      0.03993    0.04249     0.94    0.348

***** (4) Add temp.logoxy ---> Deviance 12743.11
                  coef   stderror   tvalue   pvalue
Constant       4.30790    0.09236    46.64    0.000
temp           0.04172    0.00363    11.49    0.000
logoxy         0.72155    0.05162    13.98    0.000
rh             0.02873    0.00463     6.21    0.000
rh2           -0.00053    0.00009    -6.12    0.000
temp.rh        0.00028    0.00009     3.11    0.002
rh.logoxy      0.00439    0.00148     2.96    0.003
temp.logoxy   -0.00366    0.00186    -1.97    0.050

***** (4) SELECT term with minimal deviance
          try       dev  meandev  ftest   ptest  select
  temp.logoxy  12743.11    24.41   3.86  0.0501       X
        temp2  12803.05    24.53   1.39  0.2383        
      logoxy2  12815.58    24.55   0.88  0.3481        


***** (5) Add temp2 ---> Deviance 12691.17
                  coef   stderror   tvalue   pvalue
Constant       4.34334    0.09578    45.35    0.000
temp           0.04649    0.00494     9.42    0.000
logoxy         0.72521    0.05185    13.99    0.000
rh             0.02920    0.00463     6.31    0.000
rh2           -0.00056    0.00009    -6.31    0.000
temp.rh        0.00032    0.00010     3.38    0.001
rh.logoxy      0.00444    0.00148     3.01    0.003
temp.logoxy   -0.00411    0.00192    -2.14    0.033
temp2         -0.00015    0.00010    -1.46    0.146

***** (5) Add logoxy2 ---> Deviance 12734.96
                  coef   stderror   tvalue   pvalue
Constant       4.26031    0.12293    34.66    0.000
temp           0.04131    0.00368    11.21    0.000
logoxy         0.65064    0.13237     4.92    0.000
rh             0.02869    0.00462     6.21    0.000
rh2           -0.00053    0.00009    -6.11    0.000
temp.rh        0.00028    0.00009     3.14    0.002
rh.logoxy      0.00432    0.00147     2.93    0.004
temp.logoxy   -0.00342    0.00189    -1.81    0.071
logoxy2        0.02517    0.04335     0.58    0.562

***** (5) SELECT term with minimal deviance
      try       dev  meandev  ftest   ptest  select
    temp2  12691.17    24.36   2.13  0.1448       X
  logoxy2  12734.96    24.44   0.33  0.5639        


***** (6) Add logoxy2 ---> Deviance 12685.31
                  coef   stderror   tvalue   pvalue
Constant       4.30233    0.12685    33.92    0.000
temp           0.04603    0.00501     9.19    0.000
logoxy         0.66501    0.13313     5.00    0.000
rh             0.02918    0.00463     6.30    0.000
rh2           -0.00056    0.00009    -6.29    0.000
temp.rh        0.00032    0.00010     3.39    0.001
rh.logoxy      0.00439    0.00147     2.98    0.003
temp.logoxy   -0.00389    0.00196    -1.99    0.047
temp2         -0.00015    0.00010    -1.42    0.155
logoxy2        0.02130    0.04345     0.49    0.624

***** (6) SELECT term with minimal deviance
      try       dev  meandev  ftest   ptest  select
  logoxy2  12685.31    24.39   0.24  0.6243       X


> ##### Table S10: Analysis of deviance for forward selection
> pr(aoDeviance, deci=c(1,2,2,2,2,3), nspace=3, row=F, mis='-')

           Terms        dev   meandev   devDiff   ftest   ptest
           Start   13944.76     26.51         -       -       -
           + rh2   13210.11     25.16    734.65   29.20   0.000
       + temp.rh   13010.72     24.83    199.39    8.03   0.005
     + rh.logoxy   12837.24     24.55    173.49    7.07   0.008
   + temp.logoxy   12743.11     24.41     94.13    3.86   0.050
         + temp2   12691.17     24.36     51.94    2.13   0.145
       + logoxy2   12685.31     24.39      5.86    0.24   0.624

> 
> ##### Estimates for selected model
> selected <- 3
> order <- c(1,2,3,4,5,6)
> pr(keepModel[[selected]]$coef[order,], deci=c(5,5,2,3))

              coef  stderror  tvalue  pvalue
Constant   4.41169   0.06245   70.64   0.000
temp       0.03784   0.00260   14.54   0.000
logoxy     0.78649   0.01594   49.35   0.000
rh         0.03501   0.00424    8.26   0.000
rh2       -0.00053   0.00009   -6.12   0.000
temp.rh    0.00025   0.00009    2.84   0.005

> pr(keepModel[[selected]]$coef[order,], field=c(-12,-12,10,10), deci=c(8,8,2,3))

                     coef        stderror     tvalue     pvalue
Constant   4.41169355e+00  6.24516652e-02      70.64      0.000
temp       3.78429698e-02  2.60193279e-03      14.54      0.000
logoxy     7.86490251e-01  1.59361791e-02      49.35      0.000
rh         3.50149359e-02  4.23742936e-03       8.26      0.000
rh2       -5.30328918e-04  8.66607733e-05      -6.12      0.000
temp.rh    2.52682889e-04  8.90432804e-05       2.84      0.005

> 
> ##### Estimated p50 for the different models
> pr(p50Grid, deci=0, row=F)

  rh  temp  oxy  logoxy  Separate  Model0  Model1  Model2  Model3  Model4  Model5  Model6
  16     5    5       1      1697    2675    2823    2633    2400    2546    2598    2558
  16     5   10       1      1880    1609    1688    1574    1484    1535    1564    1564
  16     5   21       1      1297     904     942     878     860     865     880     886
  16     5   50       2       718     461     476     444     454     442     449     451
  16     5   99       2       325     271     278     259     275     261     264     262
  16    13    5       1      1165    1187    1236    1217    1120    1141    1114    1101
  16    13   10       1       807     714     739     728     692     701     685     687
  16    13   21       1       443     401     412     406     401     404     395     399
  16    13   50       2       223     205     208     205     212     212     207     208
  16    13   99       2       137     120     122     120     128     127     125     124
  16    20    5       1       544     583     600     620     575     565     551     546
  16    20   10       1       318     351     359     371     355     353     345     347
  16    20   21       1       193     197     200     207     206     207     203     205
  16    20   50       2       112     100     101     104     109     111     109     110
  16    20   99       2        76      59      59      61      66      68      67      66
  16    30    5       1       194     211     214     236     222     207     214     212
  16    30   10       1       111     127     128     141     137     133     138     138
  16    30   21       1        70      71      71      79      79      80      84      84
  16    30   50       2        39      36      36      40      42      44      47      47
  16    30   99       2        13      21      21      23      25      28      29      29
  33     5    5       1      1782    1847    1730    1761    1798    1922    1998    1967
  33     5   10       1      1177    1112    1034    1053    1065    1105    1146    1146
  33     5   21       1       536     625     577     588     588     589     610     615
  33     5   50       2       272     318     292     297     294     283     291     293
  33     5   99       2       153     187     170     174     170     158     163     162
  33    13    5       1       705     820     757     753     767     790     775     766
  33    13   10       1       448     493     453     450     455     463     454     455
  33    13   21       1       195     277     253     251     251     252     248     250
  33    13   50       2       115     141     128     127     125     124     122     122
  33    13   99       2        72      83      75      74      73      71      70      69
  33    20    5       1       323     403     368     358     364     363     351     348
  33    20   10       1       182     242     220     214     216     216     210     210
  33    20   21       1       103     136     123     119     119     120     117     118
  33    20   50       2        62      69      62      60      59      60      59      59
  33    20   99       2        26      41      36      35      34      35      34      34
  33    30    5       1       148     146     131     124     126     119     120     119
  33    30   10       1        88      88      78      74      74      73      74      74
  33    30   21       1        50      49      44      41      41      42      42      43
  33    30   50       2        23      25      22      21      21      22      22      22
  33    30   99       2        14      15      13      12      12      13      13      13
  43     5    5       1      2836    1463    1651    1948    2160    2299    2457    2418
  43     5   10       1      1458     880     987    1165    1246    1282    1366    1366
  43     5   21       1       671     495     551     650     667     660     702     708
  43     5   50       2       243     252     278     328     321     304     322     324
  43     5   99       2       132     148     163     192     181     165     175     174
  43    13    5       1       989     649     723     793     871     895     895     883
  43    13   10       1       582     391     432     474     502     509     508     509
  43    13   21       1       249     219     241     264     269     268     268     270
  43    13   50       2       102     112     122     134     130     127     126     127
  43    13   99       2        88      66      71      78      73      70      70      70
  43    20    5       1       364     319     351     361     394     392     384     379
  43    20   10       1       229     192     210     216     227     227     222     223
  43    20   21       1       134     108     117     120     122     122     119     121
  43    20   50       2        69      55      59      61      59      59      58      58
  43    20   99       2        49      32      35      36      33      33      33      32
  43    30    5       1        64     115     125     117     127     121     121     120
  43    30   10       1        55      69      75      70      73      71      72      72
  43    30   21       1        33      39      42      39      39      39      40      40
  43    30   50       2        19      20      21      20      19      20      20      20
  43    30   99       2        12      12      12      12      11      11      12      12

> 
> ##### Shelf life extension factor
> oxy  <- c(99,50,21,10,5.2)
> temp <- c(5,13,20,30)
> rh   <- RH
> loxy <- length(oxy)
> ltemp <- length(temp)
> lrh <- length(rh)
> rh   <- rep(rep(rh, each=loxy*ltemp))
> temp <- rep(rep(temp, each=loxy), times=lrh)
> oxy  <- rep(oxy, times=ltemp*lrh)
> 
> ##### TEMP drop of 5
> gridTEMP <- data.frame(rh=rh, oxygen=oxy, logoxy=log10(oxy), temp_1=temp, temp_2=temp-5)
> ratio <- ERratio(keepModel[[selected]]$coef, keepModel[[selected]]$vcov, gridTEMP)
> pr(ratio[,c(1:2,4:9)], row=F, nspace=1, field=9, deci=c(1,1,0,0,2,3,2,2))

       rh   oxygen   temp_1   temp_2    ratio  ratioSE   ratioL   ratioR
     16.0     99.0        5        0     1.62    0.025     1.57     1.67
     16.0     50.0        5        0     1.62    0.025     1.57     1.67
     16.0     21.0        5        0     1.62    0.025     1.57     1.67
     16.0     10.0        5        0     1.62    0.025     1.57     1.67
     16.0      5.2        5        0     1.62    0.025     1.57     1.67
     16.0     99.0       13        8     1.62    0.025     1.57     1.67
     16.0     50.0       13        8     1.62    0.025     1.57     1.67
     16.0     21.0       13        8     1.62    0.025     1.57     1.67
     16.0     10.0       13        8     1.62    0.025     1.57     1.67
     16.0      5.2       13        8     1.62    0.025     1.57     1.67
     16.0     99.0       20       15     1.62    0.025     1.57     1.67
     16.0     50.0       20       15     1.62    0.025     1.57     1.67
     16.0     21.0       20       15     1.62    0.025     1.57     1.67
     16.0     10.0       20       15     1.62    0.025     1.57     1.67
     16.0      5.2       20       15     1.62    0.025     1.57     1.67
     16.0     99.0       30       25     1.62    0.025     1.57     1.67
     16.0     50.0       30       25     1.62    0.025     1.57     1.67
     16.0     21.0       30       25     1.62    0.025     1.57     1.67
     16.0     10.0       30       25     1.62    0.025     1.57     1.67
     16.0      5.2       30       25     1.62    0.025     1.57     1.67
     32.8     99.0        5        0     1.70    0.018     1.67     1.74
     32.8     50.0        5        0     1.70    0.018     1.67     1.74
     32.8     21.0        5        0     1.70    0.018     1.67     1.74
     32.8     10.0        5        0     1.70    0.018     1.67     1.74
     32.8      5.2        5        0     1.70    0.018     1.67     1.74
     32.8     99.0       13        8     1.70    0.018     1.67     1.74
     32.8     50.0       13        8     1.70    0.018     1.67     1.74
     32.8     21.0       13        8     1.70    0.018     1.67     1.74
     32.8     10.0       13        8     1.70    0.018     1.67     1.74
     32.8      5.2       13        8     1.70    0.018     1.67     1.74
     32.8     99.0       20       15     1.70    0.018     1.67     1.74
     32.8     50.0       20       15     1.70    0.018     1.67     1.74
     32.8     21.0       20       15     1.70    0.018     1.67     1.74
     32.8     10.0       20       15     1.70    0.018     1.67     1.74
     32.8      5.2       20       15     1.70    0.018     1.67     1.74
     32.8     99.0       30       25     1.70    0.018     1.67     1.74
     32.8     50.0       30       25     1.70    0.018     1.67     1.74
     32.8     21.0       30       25     1.70    0.018     1.67     1.74
     32.8     10.0       30       25     1.70    0.018     1.67     1.74
     32.8      5.2       30       25     1.70    0.018     1.67     1.74
     43.4     99.0        5        0     1.75    0.033     1.69     1.82
     43.4     50.0        5        0     1.75    0.033     1.69     1.82
     43.4     21.0        5        0     1.75    0.033     1.69     1.82
     43.4     10.0        5        0     1.75    0.033     1.69     1.82
     43.4      5.2        5        0     1.75    0.033     1.69     1.82
     43.4     99.0       13        8     1.75    0.033     1.69     1.82
     43.4     50.0       13        8     1.75    0.033     1.69     1.82
     43.4     21.0       13        8     1.75    0.033     1.69     1.82
     43.4     10.0       13        8     1.75    0.033     1.69     1.82
     43.4      5.2       13        8     1.75    0.033     1.69     1.82
     43.4     99.0       20       15     1.75    0.033     1.69     1.82
     43.4     50.0       20       15     1.75    0.033     1.69     1.82
     43.4     21.0       20       15     1.75    0.033     1.69     1.82
     43.4     10.0       20       15     1.75    0.033     1.69     1.82
     43.4      5.2       20       15     1.75    0.033     1.69     1.82
     43.4     99.0       30       25     1.75    0.033     1.69     1.82
     43.4     50.0       30       25     1.75    0.033     1.69     1.82
     43.4     21.0       30       25     1.75    0.033     1.69     1.82
     43.4     10.0       30       25     1.75    0.033     1.69     1.82
     43.4      5.2       30       25     1.75    0.033     1.69     1.82

> 
> ##### OXY halving
> gridOXY <- data.frame(rh=rh, temp=temp, oxygen1=oxy, oxygen2=oxy/2, logoxy_1=log10(oxy), logoxy_2=log10(oxy/2))
> ratio <- ERratio(keepModel[[selected]]$coef, keepModel[[selected]]$vcov, gridOXY)
> pr(ratio[,c(1:4,7:10)], row=F, nspace=1, field=9, deci=c(1,0,1,1,2,3,2,2))

       rh     temp  oxygen1  oxygen2    ratio  ratioSE   ratioL   ratioR
     16.0        5     99.0     49.5     1.72    0.019     1.69     1.76
     16.0        5     50.0     25.0     1.72    0.019     1.69     1.76
     16.0        5     21.0     10.5     1.72    0.019     1.69     1.76
     16.0        5     10.0      5.0     1.72    0.019     1.69     1.76
     16.0        5      5.2      2.6     1.72    0.019     1.69     1.76
     16.0       13     99.0     49.5     1.72    0.019     1.69     1.76
     16.0       13     50.0     25.0     1.72    0.019     1.69     1.76
     16.0       13     21.0     10.5     1.72    0.019     1.69     1.76
     16.0       13     10.0      5.0     1.72    0.019     1.69     1.76
     16.0       13      5.2      2.6     1.72    0.019     1.69     1.76
     16.0       20     99.0     49.5     1.72    0.019     1.69     1.76
     16.0       20     50.0     25.0     1.72    0.019     1.69     1.76
     16.0       20     21.0     10.5     1.72    0.019     1.69     1.76
     16.0       20     10.0      5.0     1.72    0.019     1.69     1.76
     16.0       20      5.2      2.6     1.72    0.019     1.69     1.76
     16.0       30     99.0     49.5     1.72    0.019     1.69     1.76
     16.0       30     50.0     25.0     1.72    0.019     1.69     1.76
     16.0       30     21.0     10.5     1.72    0.019     1.69     1.76
     16.0       30     10.0      5.0     1.72    0.019     1.69     1.76
     16.0       30      5.2      2.6     1.72    0.019     1.69     1.76
     32.8        5     99.0     49.5     1.72    0.019     1.69     1.76
     32.8        5     50.0     25.0     1.72    0.019     1.69     1.76
     32.8        5     21.0     10.5     1.72    0.019     1.69     1.76
     32.8        5     10.0      5.0     1.72    0.019     1.69     1.76
     32.8        5      5.2      2.6     1.72    0.019     1.69     1.76
     32.8       13     99.0     49.5     1.72    0.019     1.69     1.76
     32.8       13     50.0     25.0     1.72    0.019     1.69     1.76
     32.8       13     21.0     10.5     1.72    0.019     1.69     1.76
     32.8       13     10.0      5.0     1.72    0.019     1.69     1.76
     32.8       13      5.2      2.6     1.72    0.019     1.69     1.76
     32.8       20     99.0     49.5     1.72    0.019     1.69     1.76
     32.8       20     50.0     25.0     1.72    0.019     1.69     1.76
     32.8       20     21.0     10.5     1.72    0.019     1.69     1.76
     32.8       20     10.0      5.0     1.72    0.019     1.69     1.76
     32.8       20      5.2      2.6     1.72    0.019     1.69     1.76
     32.8       30     99.0     49.5     1.72    0.019     1.69     1.76
     32.8       30     50.0     25.0     1.72    0.019     1.69     1.76
     32.8       30     21.0     10.5     1.72    0.019     1.69     1.76
     32.8       30     10.0      5.0     1.72    0.019     1.69     1.76
     32.8       30      5.2      2.6     1.72    0.019     1.69     1.76
     43.4        5     99.0     49.5     1.72    0.019     1.69     1.76
     43.4        5     50.0     25.0     1.72    0.019     1.69     1.76
     43.4        5     21.0     10.5     1.72    0.019     1.69     1.76
     43.4        5     10.0      5.0     1.72    0.019     1.69     1.76
     43.4        5      5.2      2.6     1.72    0.019     1.69     1.76
     43.4       13     99.0     49.5     1.72    0.019     1.69     1.76
     43.4       13     50.0     25.0     1.72    0.019     1.69     1.76
     43.4       13     21.0     10.5     1.72    0.019     1.69     1.76
     43.4       13     10.0      5.0     1.72    0.019     1.69     1.76
     43.4       13      5.2      2.6     1.72    0.019     1.69     1.76
     43.4       20     99.0     49.5     1.72    0.019     1.69     1.76
     43.4       20     50.0     25.0     1.72    0.019     1.69     1.76
     43.4       20     21.0     10.5     1.72    0.019     1.69     1.76
     43.4       20     10.0      5.0     1.72    0.019     1.69     1.76
     43.4       20      5.2      2.6     1.72    0.019     1.69     1.76
     43.4       30     99.0     49.5     1.72    0.019     1.69     1.76
     43.4       30     50.0     25.0     1.72    0.019     1.69     1.76
     43.4       30     21.0     10.5     1.72    0.019     1.69     1.76
     43.4       30     10.0      5.0     1.72    0.019     1.69     1.76
     43.4       30      5.2      2.6     1.72    0.019     1.69     1.76

> 
> ##### RH (43 to 16), (43 to 33) and (43 to 16)
> rh_1 <- c(rep(33,20), rep(43,20), rep(43,20))
> rh_2 <- c(rep(16,20), rep(33,20), rep(16,20))
> gridRH <- data.frame(temp=temp, oxygen=oxy, logoxy=log10(oxy), rh_1, rh_2)
> ratio <- ERratio(keepModel[[selected]]$coef, keepModel[[selected]]$vcov, gridRH)
> pr(ratio[,c(1:2,4:9)], nspace=1, field=9, row=F, deci=c(0,1,1,1,2,3,2,2))

     temp   oxygen     rh_1     rh_2    ratio  ratioSE   ratioL   ratioR
        5     99.0     33.0     16.0     1.50    0.068     1.37     1.63
        5     50.0     33.0     16.0     1.50    0.068     1.37     1.63
        5     21.0     33.0     16.0     1.50    0.068     1.37     1.63
        5     10.0     33.0     16.0     1.50    0.068     1.37     1.63
        5      5.2     33.0     16.0     1.50    0.068     1.37     1.63
       13     99.0     33.0     16.0     1.62    0.053     1.52     1.73
       13     50.0     33.0     16.0     1.62    0.053     1.52     1.73
       13     21.0     33.0     16.0     1.62    0.053     1.52     1.73
       13     10.0     33.0     16.0     1.62    0.053     1.52     1.73
       13      5.2     33.0     16.0     1.62    0.053     1.52     1.73
       20     99.0     33.0     16.0     1.74    0.067     1.61     1.87
       20     50.0     33.0     16.0     1.74    0.067     1.61     1.87
       20     21.0     33.0     16.0     1.74    0.067     1.61     1.87
       20     10.0     33.0     16.0     1.74    0.067     1.61     1.87
       20      5.2     33.0     16.0     1.74    0.067     1.61     1.87
       30     99.0     33.0     16.0     1.92    0.124     1.69     2.17
       30     50.0     33.0     16.0     1.92    0.124     1.69     2.17
       30     21.0     33.0     16.0     1.92    0.124     1.69     2.17
       30     10.0     33.0     16.0     1.92    0.124     1.69     2.17
       30      5.2     33.0     16.0     1.92    0.124     1.69     2.17
        5     99.0     43.0     33.0     0.91    0.055     0.81     1.03
        5     50.0     43.0     33.0     0.91    0.055     0.81     1.03
        5     21.0     43.0     33.0     0.91    0.055     0.81     1.03
        5     10.0     43.0     33.0     0.91    0.055     0.81     1.03
        5      5.2     43.0     33.0     0.91    0.055     0.81     1.03
       13     99.0     43.0     33.0     0.95    0.046     0.87     1.05
       13     50.0     43.0     33.0     0.95    0.046     0.87     1.05
       13     21.0     43.0     33.0     0.95    0.046     0.87     1.05
       13     10.0     43.0     33.0     0.95    0.046     0.87     1.05
       13      5.2     43.0     33.0     0.95    0.046     0.87     1.05
       20     99.0     43.0     33.0     0.99    0.040     0.92     1.08
       20     50.0     43.0     33.0     0.99    0.040     0.92     1.08
       20     21.0     43.0     33.0     0.99    0.040     0.92     1.08
       20     10.0     43.0     33.0     0.99    0.040     0.92     1.08
       20      5.2     43.0     33.0     0.99    0.040     0.92     1.08
       30     99.0     43.0     33.0     1.05    0.038     0.98     1.13
       30     50.0     43.0     33.0     1.05    0.038     0.98     1.13
       30     21.0     43.0     33.0     1.05    0.038     0.98     1.13
       30     10.0     43.0     33.0     1.05    0.038     0.98     1.13
       30      5.2     43.0     33.0     1.05    0.038     0.98     1.13
        5     99.0     43.0     16.0     1.36    0.123     1.14     1.63
        5     50.0     43.0     16.0     1.36    0.123     1.14     1.63
        5     21.0     43.0     16.0     1.36    0.123     1.14     1.63
        5     10.0     43.0     16.0     1.36    0.123     1.14     1.63
        5      5.2     43.0     16.0     1.36    0.123     1.14     1.63
       13     99.0     43.0     16.0     1.55    0.085     1.39     1.72
       13     50.0     43.0     16.0     1.55    0.085     1.39     1.72
       13     21.0     43.0     16.0     1.55    0.085     1.39     1.72
       13     10.0     43.0     16.0     1.55    0.085     1.39     1.72
       13      5.2     43.0     16.0     1.55    0.085     1.39     1.72
       20     99.0     43.0     16.0     1.73    0.072     1.59     1.87
       20     50.0     43.0     16.0     1.73    0.072     1.59     1.87
       20     21.0     43.0     16.0     1.73    0.072     1.59     1.87
       20     10.0     43.0     16.0     1.73    0.072     1.59     1.87
       20      5.2     43.0     16.0     1.73    0.072     1.59     1.87
       30     99.0     43.0     16.0     2.02    0.145     1.76     2.32
       30     50.0     43.0     16.0     2.02    0.145     1.76     2.32
       30     21.0     43.0     16.0     2.02    0.145     1.76     2.32
       30     10.0     43.0     16.0     2.02    0.145     1.76     2.32
       30      5.2     43.0     16.0     2.02    0.145     1.76     2.32

> 
> proc.time()
   user  system elapsed 
   0.25    0.01    5.17 
